# Supplementary material for: Understanding the Pathogenesis of Kawasaki Disease by Network and Pathway Analysis
Source: Comput Math Methods Med. 2013 Mar 6;2013:989307. doi: 10.1155/2013/989307 (PMC3606754; doi:10.1155/2013/989307)
Supplement: Supplementary file 1 — The Supplementary Material was made by the software of DAVID (The Database for Annotation, Visualization and Integrated Discovery). It provides a comprehensive set of functional annotation tools for investigators to understand biological meaning behind large list of genes. The Supplementary Material contains the gene ontology analysis and the pathway analysis (KEGG pathway) of my genes which has been presented in Table 1 (candidate genetic studies), Table 2 (genome-wide studies). Gene ontology analysed the gene function from molecular function, biological process, cellular component. KEGG pathway showed the biological pathways and diseases these genes involved in. [file 989307.f1.xls]

## Sheet: Sheet1
Annotation Cluster 1	Enrichment Score: 15.911556934933271
Category	Term	Count	%	PValue	Genes	Fold Enrichment	Bonferroni	Benjamini	FDR
GOTERM_BP_FAT	GO:0006952~defense response	26	3.40314	7.68547e-18	MBL2, TNF, MICA, CRP, HP, CCL5, IL10, MIF, SLC11A1, TNFRSF1A, NOD1, CCL3L1, IL1B, IL4, MSH5, IL1RN, HLA-C, CD40, HLA-B, NLRP1, HLA-G, CCR5, CD40LG, CCR3, CCR2, PLA2G7, CD14	8.93618	1.09595e-14	5.47974e-15	1.26915e-14
GOTERM_BP_FAT	GO:0009611~response to wounding	24	3.14136	5.56137e-17	MBL2, TNF, IL1RN, CRP, TGFBR2, SMAD3, CD40, CCL5, IL10, MIF, TGFB2, SLC11A1, TNFRSF1A, CASP3, NOD1, CCR5, CD40LG, FGB, CCL3L1, CCR3, CCR2, PLA2G7, IL1B, CD14	9.5717	1.58318e-13	5.27356e-14	1.88738e-13
GOTERM_BP_FAT	GO:0006954~inflammatory response	19	2.48691	4.30999e-15	MBL2, TNF, CRP, IL1RN, CD40, CCL5, IL10, MIF, SLC11A1, TNFRSF1A, NOD1, CCR5, CD40LG, CCL3L1, CCR3, CCR2, PLA2G7, IL1B, CD14	12.3573	6.17439e-12	1.54354e-12	7.14984e-12
Annotation Cluster 2	Enrichment Score: 15.037856026019254
Category	Term	Count	%	PValue	Genes	Fold Enrichment	Bonferroni	Benjamini	FDR
SP_PIR_KEYWORDS	Secreted	34	4.45026	1.20613e-17	MBL2, TNF, IL18, CRP, HP, TIMP4, CCL5, TIMP2, MMP3, IL10, MIF, TGFB2, TNFRSF1A, ACE, CCL3L1, FGB, IL1B, ANGPT1, COL11A2, FCGR3B, LTA, IL4, IL1RN, HLA-C, HLA-B, CD40, MMP13, MMP12, MMP11, RETN, CD40LG, CD209, VEGFA, PLA2G7, ABO	5.61167	2.26753e-15	1.13377e-15	1.49644e-14
GOTERM_CC_FAT	GO:0044421~extracellular region part	29	3.79581	7.14438e-16	MBL2, MICA, TNF, IL18, CRP, HP, TIMP4, TIMP2, MMP3, CCL5, IL10, MIF, TGFB2, ACE, CCL3L1, FGB, IL1B, ANGPT1, COL11A2, LTA, IL4, IL1RN, MMP13, MMP12, MMP11, RETN, CD40LG, VEGFA, PLA2G7	6.12894	8.4599e-14	8.4599e-14	7.77156e-13
GOTERM_CC_FAT	GO:0005615~extracellular space	25	3.27225	2.96322e-15	MBL2, TNF, MICA, IL18, CRP, HP, TIMP4, MMP3, CCL5, IL10, TGFB2, MIF, ACE, FGB, CCL3L1, IL1B, ANGPT1, LTA, IL4, IL1RN, MMP13, RETN, CD40LG, VEGFA, PLA2G7	7.4047	3.80695e-13	1.90292e-13	3.475e-12
GOTERM_CC_FAT	GO:0005576~extracellular region	37	4.84293	2.76345e-14	MBL2, MICA, TNF, IL18, CRP, HP, TIMP4, CCL5, MMP3, TIMP2, IL10, MIF, TGFB2, TNFRSF1A, ACE, CCL3L1, FGB, IL1B, ERAP1, ANGPT1, COL11A2, FCGR3B, LTA, IL4, IL1RN, HLA-C, HLA-B, CD40, MMP13, MMP12, MMP11, RETN, CD40LG, CD209, VEGFA, PLA2G7, ABO, CD14	3.73477	3.51086e-12	1.17029e-12	3.20632e-11
Annotation Cluster 4	Enrichment Score: 7.891713598282896
Category	Term	Count	%	PValue	Genes	Fold Enrichment	Bonferroni	Benjamini	FDR
GOTERM_BP_FAT	GO:0009617~response to bacterium	12	1.57068	1.20887e-09	TNFRSF1A, SLC11A1, MICA, NOD1, TNF, ERAP1, IL1B, TIMP4, CCL5, IL10, CD14, LTA	13.1425	1.72385e-06	2.46264e-07	1.99629e-06
GOTERM_BP_FAT	GO:0010033~response to organic substance	19	2.48691	2.62803e-09	TNF, MSH5, TGFBR2, IL1RN, SMAD3, TIMP4, MMP3, CCL5, MMP13, IL10, TGFB2, RETN, SLC11A1, TNFRSF1A, CASP3, IL1B, ANGPT1, LTA, CD14	5.57021	3.74757e-06	4.68447e-07	4.33985e-06
GOTERM_BP_FAT	GO:0032496~response to lipopolysaccharide	8	1.04712	6.28188e-08	TNFRSF1A, SLC11A1, IL1B, TIMP4, CCL5, IL10, CD14, LTA	21.961	8.95756e-05	5.26938e-06	0.000103737
GOTERM_BP_FAT	GO:0002237~response to molecule of bacterial origin	8	1.04712	1.35846e-07	TNFRSF1A, SLC11A1, IL1B, TIMP4, CCL5, IL10, CD14, LTA	19.6628	0.000193697	1.01955e-05	0.000224331
Annotation Cluster 5	Enrichment Score: 6.96851340875477
Category	Term	Count	%	PValue	Genes	Fold Enrichment	Bonferroni	Benjamini	FDR
GOTERM_MF_FAT	GO:0005125~cytokine activity	13	1.70157	8.59649e-11	IL4, TNF, IL18, IL1RN, CCL5, IL10, TGFB2, MIF, CCL3L1, CD40LG, VEGFA, IL1B, LTA	13.9602	2.35544e-08	2.35544e-08	1.13286e-07
GOTERM_BP_FAT	GO:0048534~hemopoietic or lymphoid organ development	10	1.3089	2.97974e-06	IL4, ACE, TNF, CD40LG, VEGFA, TGFBR2, IL10, LTA, KDR, TGFB2	8.12981	0.00424011	0.000124966	0.00492054
GOTERM_BP_FAT	GO:0002520~immune system development	10	1.3089	4.85243e-06	IL4, ACE, TNF, CD40LG, VEGFA, TGFBR2, IL10, LTA, KDR, TGFB2	7.65851	0.0068957	0.000192192	0.00801285
Annotation Cluster 6	Enrichment Score: 4.70368697407227
Category	Term	Count	%	PValue	Genes	Fold Enrichment	Bonferroni	Benjamini	FDR
GOTERM_BP_FAT	GO:0048002~antigen processing and presentation of peptide antigen	7	0.91623	2.77994e-09	SLC11A1, MICA, CD209, ERAP1, HLA-C, HLA-B, HLA-E, HLA-G	52.8437	3.96418e-06	4.40465e-07	4.5907e-06
GOTERM_BP_FAT	GO:0019882~antigen processing and presentation	9	1.17801	4.19251e-09	SLC11A1, MICB, MICA, CD209, ERAP1, HLA-C, HLA-B, HLA-E, HLA-DOB, HLA-G	22.9202	5.97851e-06	5.97852e-07	6.92338e-06
SP_PIR_KEYWORDS	immune response	11	1.43979	6.04908e-09	MBL2, MICB, MICA, CD209, ERAP1, HLA-C, HLA-B, HLA-E, HLA-DOB, HLA-G, CD14, MIF	13.6895	1.13723e-06	1.89538e-07	7.50502e-06
GOTERM_BP_FAT	GO:0002474~antigen processing and presentation of peptide antigen via MHC class I	5	0.65445	9.71225e-07	MICA, ERAP1, HLA-C, HLA-B, HLA-E, HLA-G	62.1691	0.00138401	5.53971e-05	0.00160384
KEGG_PATHWAY	hsa04940:Type I diabetes mellitus	7	0.91623	1.60813e-06	TNF, IL1B, HLA-C, HLA-B, HLA-E, HLA-DOB, HLA-G, LTA	18.0319	0.000120602	3.0152e-05	0.00168772
GOTERM_CC_FAT	GO:0042611~MHC protein complex	6	0.78534	7.85939e-06	MICB, MICA, HLA-C, HLA-B, HLA-E, HLA-DOB, HLA-G	21.3567	0.000997649	0.000199609	0.0091142
GOTERM_CC_FAT	GO:0042612~MHC class I protein complex	5	0.65445	9.41625e-06	MICB, MICA, HLA-C, HLA-B, HLA-E, HLA-G	36.2302	0.00119516	0.000199292	0.0109195
KEGG_PATHWAY	hsa05332:Graft-versus-host disease	6	0.78534	2.21912e-05	TNF, IL1B, HLA-C, HLA-B, HLA-E, HLA-DOB, HLA-G	16.6448	0.00166297	0.000277354	0.0232873
KEGG_PATHWAY	hsa05416:Viral myocarditis	7	0.91623	3.60662e-05	CASP3, CD40LG, HLA-C, HLA-B, CD40, HLA-E, HLA-DOB, HLA-G	10.6668	0.00270136	0.00033807	0.0378452
GOTERM_MF_FAT	GO:0032393~MHC class I receptor activity	4	0.52356	6.40366e-05	MICA, HLA-C, HLA-B, HLA-E, HLA-G	49.2713	0.0173935	0.00583179	0.0843556
KEGG_PATHWAY	hsa04514:Cell adhesion molecules (CAMs)	8	1.04712	0.000155832	CD40LG, CTLA4, HLA-C, HLA-B, CD40, HLA-E, HLA-DOB, PDCD1, HLA-G	6.55706	0.0116202	0.00116814	0.163425
KEGG_PATHWAY	hsa04650:Natural killer cell mediated cytotoxicity	8	1.04712	0.000163376	MICB, CASP3, MICA, TNF, HLA-C, HLA-B, HLA-E, FCGR3B, HLA-G	6.50776	0.0121794	0.0011134	0.171331
KEGG_PATHWAY	hsa04612:Antigen processing and presentation	5	0.65445	0.00639746	HLA-C, HLA-B, HLA-E, HLA-DOB, HLA-G, LTA	6.51756	0.382052	0.0337978	6.51389
KEGG_PATHWAY	hsa04144:Endocytosis	6	0.78534	0.0242296	CCR5, TGFBR2, HLA-C, HLA-B, HLA-E, HLA-G, KDR	3.52798	0.841118	0.108611	22.6958
SP_PIR_KEYWORDS	heterodimer	3	0.39267	0.0514803	MICA, HLA-C, HLA-B, HLA-E	8.11946	0.999952	0.224911	48.0941
Annotation Cluster 7	Enrichment Score: 4.045782555477643
Category	Term	Count	%	PValue	Genes	Fold Enrichment	Bonferroni	Benjamini	FDR
SP_PIR_KEYWORDS	glycoprotein	45	5.89005	9.97559e-14	MICB, MICA, TNF, HP, CCL5, MMP3, NAALADL2, PDCD1, IL10, TGFB2, TNFRSF1A, SLC11A1, AGTR1, ACE, FGB, ERAP1, ANGPT1, COL11A2, HLA-DOB, FCGR3B, LTA, IL4, IL1RN, TGFBR2, CTLA4, BTNL2, HLA-C, HLA-B, CD40, HLA-E, MMP13, HLA-G, MMP12, KDR, CCR5, FCGR2B, CD40LG, CCR3, CD209, VEGFA, CCR2, PLA2G7, ABCC4, FCGR2A, ABO, CD14	2.90518	1.87641e-11	6.25466e-12	1.23834e-10
SP_PIR_KEYWORDS	transmembrane protein	18	2.35602	5.9092e-11	MICA, HLA-C, CD40, HLA-B, HLA-E, HLA-G, KDR, AGTR1, SLC11A1, TNFRSF1A, ACE, FCGR2B, CCR5, CD40LG, CCR3, CCR2, FCGR2A, FCGR3B, HLA-DOB	7.81593	1.11093e-08	2.22186e-09	7.33147e-08
GOTERM_CC_FAT	GO:0005887~integral to plasma membrane	16	2.09424	0.000430981	MICB, MICA, TNF, TGFBR2, CTLA4, HLA-C, CD40, HLA-B, ITPR3, KDR, AGTR1, SLC11A1, TNFRSF1A, CCR5, CD40LG, CCR3, CCR2	2.73251	0.0532748	0.00606447	0.498672
GOTERM_CC_FAT	GO:0031226~intrinsic to plasma membrane	16	2.09424	0.000547481	MICB, MICA, TNF, TGFBR2, CTLA4, HLA-C, CD40, HLA-B, ITPR3, KDR, AGTR1, SLC11A1, TNFRSF1A, CCR5, CD40LG, CCR3, CCR2	2.67179	0.0671857	0.00693079	0.633079
GOTERM_CC_FAT	GO:0044459~plasma membrane part	22	2.87958	0.00112869	MICB, MICA, TNF, TGFBR2, CTLA4, HLA-C, CD40, HLA-B, HLA-E, ITPR3, HLA-G, PDCD1, KDR, AGTR1, SLC11A1, TNFRSF1A, ACE, CCR5, CD40LG, FGB, CCR3, CCR2, HLA-DOB	2.02613	0.133614	0.0118809	1.30115
GOTERM_CC_FAT	GO:0005886~plasma membrane	30	3.9267	0.00303533	MICB, MICA, TNF, PDCD1, AGTR1, SLC11A1, TNFRSF1A, CASP3, ACE, FGB, HLA-DOB, FCGR3B, TGFBR2, CTLA4, SMAD3, HLA-C, CD40, HLA-B, HLA-E, ITPR3, HLA-G, KDR, CCR5, FCGR2B, CD40LG, CCR3, CD209, CCR2, ABCC4, FCGR2A, CD14	1.61151	0.320279	0.0271999	3.46402
SP_PIR_KEYWORDS	cell membrane	17	2.22513	0.00351053	MICB, MICA, TNF, HLA-C, CD40, HLA-B, AGTR1, TNFRSF1A, ACE, FCGR2B, CCR5, CD40LG, CCR3, CD209, CCR2, FCGR2A, FCGR3B, CD14	2.16001	0.483738	0.028336	4.26932
SP_PIR_KEYWORDS	membrane	32	4.18848	0.016539	MICB, MICA, TNF, NAALADL2, PDCD1, TNFRSF1A, AGTR1, SLC11A1, ACE, ERAP1, HLA-DOB, FCGR3B, LTA, TGFBR2, CTLA4, BTNL2, HLA-C, CD40, HLA-B, HLA-E, ITPR3, HLA-G, KDR, CCR5, FCGR2B, CD40LG, CCR3, CD209, CCR2, ABCC4, FCGR2A, ABO, CD14	1.42592	0.956514	0.093332	18.691
GOTERM_CC_FAT	GO:0031224~intrinsic to membrane	33	4.31937	0.104467	MICB, MICA, TNF, NAALADL2, PDCD1, TNFRSF1A, AGTR1, SLC11A1, ACE, ERAP1, HLA-DOB, FCGR3B, LTA, TGFBR2, CTLA4, BTNL2, HLA-C, CD40, HLA-B, HLA-E, ITPR3, NFKBIL1, HLA-G, KDR, CCR5, FCGR2B, CD40LG, CCR3, CD209, CCR2, ABCC4, FCGR2A, ABO, CD14	1.22066	0.999999	0.442259	72.1844
GOTERM_CC_FAT	GO:0016021~integral to membrane	32	4.18848	0.107633	MICB, MICA, TNF, NAALADL2, PDCD1, AGTR1, SLC11A1, TNFRSF1A, ACE, ERAP1, HLA-DOB, LTA, TGFBR2, CTLA4, BTNL2, HLA-C, CD40, HLA-B, HLA-E, ITPR3, NFKBIL1, HLA-G, KDR, CCR5, FCGR2B, CD40LG, CCR3, CD209, CCR2, ABCC4, FCGR2A, ABO, CD14	1.22568	0.999999	0.426643	73.3036
Annotation Cluster 8	Enrichment Score: 3.753601464071526
Category	Term	Count	%	PValue	Genes	Fold Enrichment	Bonferroni	Benjamini	FDR
GOTERM_BP_FAT	GO:0006935~chemotaxis	9	1.17801	7.1667e-07	IL4, CCR5, CCL3L1, CCR3, CCR2, IL1B, CCL5, IL10, TGFB2	11.8898	0.00102145	4.64522e-05	0.00118348
GOTERM_BP_FAT	GO:0042330~taxis	9	1.17801	7.1667e-07	IL4, CCR5, CCL3L1, CCR3, CCR2, IL1B, CCL5, IL10, TGFB2	11.8898	0.00102145	4.64522e-05	0.00118348
GOTERM_BP_FAT	GO:0006968~cellular defense response	6	0.78534	9.07174e-06	IL4, CCR5, CCR3, CCR2, CCL5, HLA-G	20.791	0.012853	0.000275204	0.0149797
GOTERM_BP_FAT	GO:0007626~locomotory behavior	9	1.17801	3.7739e-05	IL4, CCR5, CCL3L1, CCR3, CCR2, IL1B, CCL5, IL10, TGFB2	6.94297	0.0523943	0.000802914	0.0623027
GOTERM_BP_FAT	GO:0006874~cellular calcium ion homeostasis	7	0.91623	0.000202353	AGTR1, CCR5, CCR3, CCR2, IL1B, ITPR3, CCL5	8.08538	0.250677	0.00297068	0.333635
GOTERM_BP_FAT	GO:0007610~behavior	10	1.3089	0.00030016	IL4, CCR5, CCL3L1, CCR3, IL18, CCR2, IL1B, CCL5, IL10, TGFB2	4.50693	0.348248	0.00399287	0.494522
GOTERM_BP_FAT	GO:0030595~leukocyte chemotaxis	4	0.52356	0.00066804	IL1B, CCL5, IL10, TGFB2	22.8514	0.614396	0.00741723	1.09748
GOTERM_BP_FAT	GO:0060326~cell chemotaxis	4	0.52356	0.000780553	IL1B, CCL5, IL10, TGFB2	21.6795	0.671593	0.00852883	1.2812
GOTERM_BP_FAT	GO:0007267~cell-cell signaling	7	0.91623	0.0598218	CCR5, IL18, IL1B, CCL5, IL10, LTA, TGFB2	2.46604	1	0.271245	63.8921
KEGG_PATHWAY	hsa04062:Chemokine signaling pathway	5	0.65445	0.0873655	CCR5, CCL3L1, CCR3, CCR2, CCL5	2.89282	0.998947	0.248502	61.6898
Annotation Cluster 9	Enrichment Score: 3.5789388747356132
Category	Term	Count	%	PValue	Genes	Fold Enrichment	Bonferroni	Benjamini	FDR
GOTERM_MF_FAT	GO:0005125~cytokine activity	13	1.70157	8.59649e-11	IL4, TNF, IL18, IL1RN, CCL5, IL10, TGFB2, MIF, CCL3L1, CD40LG, VEGFA, IL1B, LTA	13.9602	2.35544e-08	2.35544e-08	1.13286e-07
KEGG_PATHWAY	hsa05330:Allograft rejection	9	1.17801	5.93899e-10	IL4, TNF, CD40LG, HLA-C, HLA-B, CD40, HLA-E, HLA-DOB, HLA-G, IL10	27.0479	4.45424e-08	2.22712e-08	6.23299e-07
GOTERM_BP_FAT	GO:0001775~cell activation	13	1.70157	6.72225e-09	IL4, MICB, TNF, MICA, TGFBR2, SMAD3, CD40, IL10, NFKBIL1, SLC11A1, FGB, CD40LG, LTA	9.57448	9.58588e-06	8.71447e-07	1.11009e-05
KEGG_PATHWAY	hsa05320:Autoimmune thyroid disease	9	1.17801	1.13029e-08	IL4, CD40LG, CTLA4, HLA-C, HLA-B, CD40, HLA-E, HLA-DOB, HLA-G, IL10	19.0926	8.47719e-07	2.82573e-07	1.18625e-05
SP_PIR_KEYWORDS	cytokine	10	1.3089	1.44903e-08	IL4, TNF, CD40LG, CCL3L1, IL18, IL1B, CCL5, IL10, LTA, MIF	15.4016	2.72417e-06	3.89168e-07	1.79779e-05
GOTERM_BP_FAT	GO:0051223~regulation of protein transport	9	1.17801	5.22727e-08	TNF, CD40LG, SMAD3, IL1B, CD40, IL10, NFKBIL1, LTA, TGFB2	16.6875	7.45381e-05	4.65879e-06	8.63214e-05
GOTERM_BP_FAT	GO:0070201~regulation of establishment of protein localization	9	1.17801	8.33163e-08	TNF, CD40LG, SMAD3, IL1B, CD40, IL10, NFKBIL1, LTA, TGFB2	15.7221	0.000118802	6.60048e-06	0.000137586
SP_PIR_KEYWORDS	lymphokine	5	0.65445	1.39209e-07	IL4, TNF, IL1B, IL10, LTA	99.56	2.6171e-05	3.27141e-06	0.000172715
GOTERM_BP_FAT	GO:0032880~regulation of protein localization	9	1.17801	2.30969e-07	TNF, CD40LG, SMAD3, IL1B, CD40, IL10, NFKBIL1, LTA, TGFB2	13.7853	0.000329308	1.6468e-05	0.000381415
GOTERM_BP_FAT	GO:0002694~regulation of leukocyte activation	9	1.17801	9.47528e-07	IL4, CASP3, IL18, TGFBR2, CTLA4, IL1B, CD40, IL10, MIF	11.4601	0.00135026	5.62974e-05	0.00156471
GOTERM_BP_FAT	GO:0050865~regulation of cell activation	9	1.17801	1.4116e-06	IL4, CASP3, IL18, TGFBR2, CTLA4, IL1B, CD40, IL10, MIF	10.8707	0.00201092	7.45507e-05	0.00233105
GOTERM_BP_FAT	GO:0050670~regulation of lymphocyte proliferation	7	0.91623	2.28267e-06	IL4, CASP3, IL18, CTLA4, IL1B, CD40, IL10	17.8268	0.00324979	0.000108497	0.00376945
GOTERM_BP_FAT	GO:0032944~regulation of mononuclear cell proliferation	7	0.91623	2.44938e-06	IL4, CASP3, IL18, CTLA4, IL1B, CD40, IL10	17.6146	0.00348673	0.000109145	0.00404475
GOTERM_BP_FAT	GO:0070663~regulation of leukocyte proliferation	7	0.91623	2.44938e-06	IL4, CASP3, IL18, CTLA4, IL1B, CD40, IL10	17.6146	0.00348673	0.000109145	0.00404475
KEGG_PATHWAY	hsa05310:Asthma	6	0.78534	4.89638e-06	IL4, TNF, CD40LG, CD40, HLA-DOB, IL10	22.3844	0.000367162	7.34432e-05	0.00513865
GOTERM_BP_FAT	GO:0051249~regulation of lymphocyte activation	8	1.04712	5.3933e-06	IL4, CASP3, IL18, TGFBR2, CTLA4, IL1B, CD40, IL10	11.4257	0.00766137	0.000202371	0.00890595
GOTERM_BP_FAT	GO:0002637~regulation of immunoglobulin production	5	0.65445	5.91205e-06	IL4, TNF, CD40LG, CD40, IL10	40.649	0.00839518	0.000205604	0.00976253
GOTERM_BP_FAT	GO:0002697~regulation of immune effector process	7	0.91623	7.18152e-06	IL4, MICB, TNF, CD40LG, IL1B, CD40, IL10	14.6498	0.0101886	0.00023272	0.0118587
GOTERM_BP_FAT	GO:0042129~regulation of T cell proliferation	6	0.78534	9.83232e-06	IL4, CASP3, IL18, CTLA4, IL1B, IL10	20.4556	0.0139231	0.000286101	0.0162355
GOTERM_BP_FAT	GO:0045321~leukocyte activation	9	1.17801	1.54838e-05	IL4, SLC11A1, MICB, MICA, CD40LG, TGFBR2, SMAD3, CD40, IL10	7.86105	0.021838	0.000408806	0.0255663
GOTERM_BP_FAT	GO:0050863~regulation of T cell activation	7	0.91623	1.6727e-05	IL4, CASP3, IL18, TGFBR2, CTLA4, IL1B, IL10	12.6464	0.0235707	0.000433596	0.0276189
KEGG_PATHWAY	hsa05322:Systemic lupus erythematosus	8	1.04712	2.46248e-05	TNF, FCGR2B, CD40LG, FCGR2A, CD40, FCGR3B, HLA-DOB, IL10	8.74275	0.00184518	0.000263806	0.0258408
GOTERM_BP_FAT	GO:0046649~lymphocyte activation	8	1.04712	3.69605e-05	IL4, SLC11A1, MICB, MICA, CD40LG, SMAD3, CD40, IL10	8.49749	0.0513418	0.000798268	0.061018
GOTERM_BP_FAT	GO:0002700~regulation of production of molecular mediator of immune response	5	0.65445	3.80067e-05	IL4, TNF, CD40LG, CD40, IL10	25.7774	0.052756	0.000796719	0.0627445
GOTERM_BP_FAT	GO:0032943~mononuclear cell proliferation	5	0.65445	5.04176e-05	SLC11A1, ACE, CD40LG, CD40, IL10	24.0199	0.0693735	0.00101212	0.0832254
GOTERM_BP_FAT	GO:0070661~leukocyte proliferation	5	0.65445	5.04176e-05	SLC11A1, ACE, CD40LG, CD40, IL10	24.0199	0.0693735	0.00101212	0.0832254
KEGG_PATHWAY	hsa04672:Intestinal immune network for IgA production	6	0.78534	6.87058e-05	IL4, CD40LG, CD40, HLA-DOB, IL10, TGFB2	13.2479	0.00513986	0.000572404	0.0720835
GOTERM_BP_FAT	GO:0002822~regulation of adaptive immune response based on somatic recombination of immune receptors built from immunoglobulin superfamily domains	5	0.65445	0.000121907	IL4, SLC11A1, IL1B, CD40, IL10	19.2159	0.159576	0.00209238	0.201122
GOTERM_BP_FAT	GO:0042092~T-helper 2 type immune response	3	0.39267	0.000127301	IL4, IL18, IL10	158.531	0.166018	0.0021589	0.210014
GOTERM_BP_FAT	GO:0002819~regulation of adaptive immune response	5	0.65445	0.000130828	IL4, SLC11A1, IL1B, CD40, IL10	18.8728	0.170202	0.00219257	0.215826
GOTERM_BP_FAT	GO:0060341~regulation of cellular localization	8	1.04712	0.000147525	TNF, CD40LG, SMAD3, IL1B, CD40, IL10, NFKBIL1, TGFB2	6.81855	0.189729	0.00238789	0.243339
GOTERM_BP_FAT	GO:0050708~regulation of protein secretion	5	0.65445	0.000150076	TNF, CD40LG, CD40, IL10, TGFB2	18.222	0.192671	0.00240188	0.247542
GOTERM_BP_FAT	GO:0043066~negative regulation of apoptosis	9	1.17801	0.000224157	IL4, CASP3, TNF, CD40LG, VEGFA, SMAD3, IL1B, IL10, MIF	5.37394	0.273622	0.00316019	0.369523
GOTERM_BP_FAT	GO:0043069~negative regulation of programmed cell death	9	1.17801	0.000246525	IL4, CASP3, TNF, CD40LG, VEGFA, SMAD3, IL1B, IL10, MIF	5.29909	0.29643	0.00340766	0.406327
GOTERM_BP_FAT	GO:0060548~negative regulation of cell death	9	1.17801	0.000251212	IL4, CASP3, TNF, CD40LG, VEGFA, SMAD3, IL1B, IL10, MIF	5.28437	0.301118	0.00343901	0.414036
GOTERM_BP_FAT	GO:0030888~regulation of B cell proliferation	4	0.52356	0.000290194	IL4, CASP3, CD40, IL10	30.1964	0.338918	0.00389689	0.47814
GOTERM_BP_FAT	GO:0051046~regulation of secretion	7	0.91623	0.000344473	AGTR1, TNF, CD40LG, IL1B, CD40, IL10, TGFB2	7.32488	0.388171	0.00441637	0.567333
GOTERM_BP_FAT	GO:0051023~regulation of immunoglobulin secretion	3	0.39267	0.00075241	TNF, CD40LG, CD40	70.4583	0.658135	0.00828595	1.23528
GOTERM_BP_FAT	GO:0046651~lymphocyte proliferation	4	0.52356	0.000970801	SLC11A1, CD40LG, CD40, IL10	20.131	0.749685	0.0104378	1.59113
GOTERM_BP_FAT	GO:0051251~positive regulation of lymphocyte activation	5	0.65445	0.00107035	IL4, IL18, TGFBR2, IL1B, CD40	10.8956	0.782842	0.0114165	1.75294
BIOCARTA	h_asbcellPathway:Antigen Dependent B Cell Activation	4	0.52356	0.00116392	IL4, CD40LG, CD40, IL10	17.1071	0.0772134	0.0393822	1.19452
GOTERM_BP_FAT	GO:0046006~regulation of activated T cell proliferation	3	0.39267	0.00136705	IL4, CASP3, IL18	52.8438	0.857831	0.0141381	2.23371
GOTERM_BP_FAT	GO:0002696~positive regulation of leukocyte activation	5	0.65445	0.00148748	IL4, IL18, TGFBR2, IL1B, CD40	9.97052	0.880295	0.015048	2.42824
GOTERM_BP_FAT	GO:0042100~B cell proliferation	3	0.39267	0.00161076	CD40LG, CD40, IL10	48.7788	0.89962	0.0161713	2.62698
GOTERM_BP_FAT	GO:0045191~regulation of isotype switching	3	0.39267	0.00161076	IL4, CD40, IL10	48.7788	0.89962	0.0161713	2.62698
GOTERM_BP_FAT	GO:0050864~regulation of B cell activation	4	0.52356	0.00170939	IL4, CASP3, CD40, IL10	16.5784	0.912811	0.016916	2.78571
GOTERM_BP_FAT	GO:0050867~positive regulation of cell activation	5	0.65445	0.00176252	IL4, IL18, TGFBR2, IL1B, CD40	9.5214	0.919183	0.0171991	2.87111
GOTERM_BP_FAT	GO:0002706~regulation of lymphocyte mediated immunity	4	0.52356	0.00201591	IL4, IL1B, CD40, IL10	15.6574	0.94373	0.0193851	3.27746
GOTERM_BP_FAT	GO:0050671~positive regulation of lymphocyte proliferation	4	0.52356	0.00212518	IL4, IL18, IL1B, CD40	15.3727	0.951865	0.0202896	3.4522
GOTERM_BP_FAT	GO:0032946~positive regulation of mononuclear cell proliferation	4	0.52356	0.00223807	IL4, IL18, IL1B, CD40	15.0982	0.959036	0.0210752	3.63241
GOTERM_BP_FAT	GO:0070665~positive regulation of leukocyte proliferation	4	0.52356	0.00223807	IL4, IL18, IL1B, CD40	15.0982	0.959036	0.0210752	3.63241
KEGG_PATHWAY	hsa04660:T cell receptor signaling pathway	6	0.78534	0.00270031	IL4, TNF, CD40LG, CTLA4, PDCD1, IL10	6.01064	0.183556	0.0154787	2.79793
GOTERM_BP_FAT	GO:0051091~positive regulation of transcription factor activity	4	0.52356	0.00272662	IL4, TNF, IL1B, IL10	14.0917	0.979625	0.0251265	4.40867
GOTERM_BP_FAT	GO:0032655~regulation of interleukin-12 production	3	0.39267	0.00277501	CD40LG, CD40, IL10	37.3015	0.980988	0.0254034	4.48524
GOTERM_BP_FAT	GO:0002703~regulation of leukocyte mediated immunity	4	0.52356	0.0028582	IL4, IL1B, CD40, IL10	13.8607	0.98312	0.0259894	4.61673
GOTERM_BP_FAT	GO:0002521~leukocyte differentiation	5	0.65445	0.00321769	IL4, TNF, CD40LG, TGFBR2, IL10	8.06775	0.989906	0.0283153	5.18301
GOTERM_BP_FAT	GO:0008283~cell proliferation	8	1.04712	0.00401691	SLC11A1, ACE, CD40LG, VEGFA, CD40, IL10, MIF, TGFB2	3.87844	0.996784	0.033199	6.43066
GOTERM_BP_FAT	GO:0043388~positive regulation of DNA binding	4	0.52356	0.00422015	IL4, TNF, IL1B, IL10	12.0786	0.997596	0.0342587	6.74547
GOTERM_BP_FAT	GO:0050870~positive regulation of T cell activation	4	0.52356	0.0053137	IL4, IL18, TGFBR2, IL1B	11.125	0.999498	0.0411066	8.42233
GOTERM_BP_FAT	GO:0042113~B cell activation	4	0.52356	0.0053137	IL4, CD40LG, CD40, IL10	11.125	0.999498	0.0411066	8.42233
BIOCARTA	h_th1th2Pathway:Th1/Th2 Differentiation	4	0.52356	0.00545372	IL4, CD40LG, IL18, CD40	10.2643	0.314315	0.11819	5.48666
GOTERM_BP_FAT	GO:0002712~regulation of B cell mediated immunity	3	0.39267	0.00551486	IL4, CD40, IL10	26.4219	0.999624	0.0421774	8.72769
GOTERM_BP_FAT	GO:0002889~regulation of immunoglobulin mediated immune response	3	0.39267	0.00551486	IL4, CD40, IL10	26.4219	0.999624	0.0421774	8.72769
GOTERM_BP_FAT	GO:0051098~regulation of binding	5	0.65445	0.00558683	IL4, TNF, SMAD3, IL1B, IL10	6.90768	0.999661	0.0424902	8.83669
GOTERM_BP_FAT	GO:0051099~positive regulation of binding	4	0.52356	0.00571257	IL4, TNF, IL1B, IL10	10.8397	0.999717	0.0431985	9.02687
GOTERM_BP_FAT	GO:0000018~regulation of DNA recombination	3	0.39267	0.00645525	IL4, CD40, IL10	24.3894	0.999902	0.047443	10.1425
GOTERM_BP_FAT	GO:0051090~regulation of transcription factor activity	4	0.52356	0.0122336	IL4, TNF, IL1B, IL10	8.20874	1	0.0773605	18.394
GOTERM_BP_FAT	GO:0042102~positive regulation of T cell proliferation	3	0.39267	0.0141584	IL4, IL18, IL1B	16.2596	1	0.0871509	20.9807
GOTERM_BP_FAT	GO:0006916~anti-apoptosis	5	0.65445	0.0154603	TNF, CD40LG, VEGFA, IL1B, IL10	5.13046	1	0.093634	22.6864
GOTERM_BP_FAT	GO:0051101~regulation of DNA binding	4	0.52356	0.0187825	IL4, TNF, IL1B, IL10	6.9876	1	0.109565	26.8836
GOTERM_BP_FAT	GO:0042110~T cell activation	4	0.52356	0.0208861	SLC11A1, MICB, MICA, SMAD3	6.71032	1	0.119267	29.4296
GOTERM_BP_FAT	GO:0030183~B cell differentiation	3	0.39267	0.0209843	IL4, CD40LG, IL10	13.2109	1	0.119326	29.5464
BBID	58.(CD40L)_immnosurveillance	4	0.52356	0.024043	TNF, CD40LG, CD40, IL10	5.59375	0.703835	0.333432	20.8953
GOTERM_BP_FAT	GO:0031328~positive regulation of cellular biosynthetic process	8	1.04712	0.0392865	IL4, TNFRSF1A, SLC11A1, TNF, VEGFA, SMAD3, IL1B, IL10	2.46861	1	0.19141	48.4105
BBID	5.B7_CD40_B-cell_activa	3	0.39267	0.0396991	IL4, CTLA4, CD40	8.39062	0.868063	0.286499	32.3048
BBID	50.Hypothesis_of_bronchial_asthma	3	0.39267	0.0498076	IL4, CD40LG, CD40	7.45833	0.922272	0.305757	38.8644
BIOCARTA	h_dcPathway:Dendritic cells in regulating TH1 and TH2 Development	3	0.39267	0.0573334	IL4, CD40, IL10	7.33163	0.98299	0.399049	45.6236
BBID	55.Allergen_recognition_by_Th2_or_Th0_cell	3	0.39267	0.0607559	IL4, CD40LG, CD40	6.7125	0.956457	0.324127	45.3213
BBID	19.Cytokine_microglia	3	0.39267	0.0724664	TNF, CD40, IL10	6.10227	0.976747	0.341587	51.545
GOTERM_BP_FAT	GO:0030098~lymphocyte differentiation	3	0.39267	0.0831425	IL4, CD40LG, IL10	6.15655	1	0.342689	76.1513
GOTERM_BP_FAT	GO:0051052~regulation of DNA metabolic process	3	0.39267	0.0987416	IL4, CD40, IL10	5.5625	1	0.387925	82.0363
GOTERM_BP_FAT	GO:0032268~regulation of cellular protein metabolic process	5	0.65445	0.178889	IL4, AGTR1, TNF, IL1B, IL10	2.22969	1	0.579987	96.1411
GOTERM_BP_FAT	GO:0008104~protein localization	6	0.78534	0.392818	SLC11A1, TNF, CD40LG, IL10, NFKBIL1, TGFB2	1.43793	1	0.878147	99.9736
Annotation Cluster 10	Enrichment Score: 3.4995907610915062
Category	Term	Count	%	PValue	Genes	Fold Enrichment	Bonferroni	Benjamini	FDR
GOTERM_BP_FAT	GO:0002250~adaptive immune response	8	1.04712	6.28188e-08	IL4, MBL2, SLC11A1, CD40LG, IL18, VEGFA, CRP, IL10	21.961	8.95756e-05	5.26938e-06	0.000103737
GOTERM_BP_FAT	GO:0002460~adaptive immune response based on somatic recombination of immune receptors built from immunoglobulin superfamily domains	8	1.04712	6.28188e-08	IL4, MBL2, SLC11A1, CD40LG, IL18, VEGFA, CRP, IL10	21.961	8.95756e-05	5.26938e-06	0.000103737
GOTERM_BP_FAT	GO:0002252~immune effector process	5	0.65445	0.00349005	MBL2, SLC11A1, MICA, CD40LG, CRP	7.88713	0.993164	0.0301229	5.60993
GOTERM_BP_FAT	GO:0002449~lymphocyte mediated immunity	4	0.52356	0.00422015	MBL2, SLC11A1, CD40LG, CRP	12.0786	0.997596	0.0342587	6.74547
GOTERM_BP_FAT	GO:0002443~leukocyte mediated immunity	4	0.52356	0.00748526	MBL2, SLC11A1, CD40LG, CRP	9.8314	0.999978	0.0531967	11.6686
GOTERM_BP_FAT	GO:0016064~immunoglobulin mediated immune response	3	0.39267	0.026152	MBL2, CD40LG, CRP	11.7431	1	0.139769	35.4424
GOTERM_BP_FAT	GO:0019724~B cell mediated immunity	3	0.39267	0.0279779	MBL2, CD40LG, CRP	11.3237	1	0.14727	37.4125
Annotation Cluster 11	Enrichment Score: 3.4386079693226996
Category	Term	Count	%	PValue	Genes	Fold Enrichment	Bonferroni	Benjamini	FDR
GOTERM_MF_FAT	GO:0005149~interleukin-1 receptor binding	4	0.52356	5.2913e-05	IL18, IL1RN, ERAP1, IL1B	52.3508	0.0143939	0.00722306	0.0697071
INTERPRO	IPR000975:Interleukin-1	3	0.39267	0.000702293	IL18, IL1RN, IL1B	73.4956	0.113821	0.0100192	0.855101
SMART	SM00125:IL1	3	0.39267	0.00130046	IL18, IL1RN, IL1B	53.4059	0.0519551	0.0132498	1.19041
Annotation Cluster 12	Enrichment Score: 3.359941383274346
Category	Term	Count	%	PValue	Genes	Fold Enrichment	Bonferroni	Benjamini	FDR
SP_PIR_KEYWORDS	host-virus interaction	9	1.17801	7.20681e-06	TNFRSF1A, MICB, CCR5, FCGR2B, CCR3, CD209, CCR2, HLA-C, HLA-B, KDR	8.8032	0.00135397	0.000123164	0.00894104
SP_PIR_KEYWORDS	receptor	14	1.83246	0.00328897	TGFBR2, IL1RN, CD40, ITPR3, KDR, TNFRSF1A, AGTR1, FCGR2B, CCR5, CD209, CCR3, CCR2, FCGR2A, FCGR3B	2.46542	0.461703	0.0277595	4.00491
SP_PIR_KEYWORDS	cell membrane	17	2.22513	0.00351053	MICB, MICA, TNF, HLA-C, CD40, HLA-B, AGTR1, TNFRSF1A, ACE, FCGR2B, CCR5, CD40LG, CCR3, CD209, CCR2, FCGR2A, FCGR3B, CD14	2.16001	0.483738	0.028336	4.26932
Annotation Cluster 13	Enrichment Score: 3.3156591713782917
Category	Term	Count	%	PValue	Genes	Fold Enrichment	Bonferroni	Benjamini	FDR
GOTERM_BP_FAT	GO:0050670~regulation of lymphocyte proliferation	7	0.91623	2.28267e-06	IL4, CASP3, IL18, CTLA4, IL1B, CD40, IL10	17.8268	0.00324979	0.000108497	0.00376945
GOTERM_BP_FAT	GO:0070663~regulation of leukocyte proliferation	7	0.91623	2.44938e-06	IL4, CASP3, IL18, CTLA4, IL1B, CD40, IL10	17.6146	0.00348673	0.000109145	0.00404475
GOTERM_BP_FAT	GO:0032944~regulation of mononuclear cell proliferation	7	0.91623	2.44938e-06	IL4, CASP3, IL18, CTLA4, IL1B, CD40, IL10	17.6146	0.00348673	0.000109145	0.00404475
GOTERM_BP_FAT	GO:0051249~regulation of lymphocyte activation	8	1.04712	5.3933e-06	IL4, CASP3, IL18, TGFBR2, CTLA4, IL1B, CD40, IL10	11.4257	0.00766137	0.000202371	0.00890595
GOTERM_BP_FAT	GO:0042129~regulation of T cell proliferation	6	0.78534	9.83232e-06	IL4, CASP3, IL18, CTLA4, IL1B, IL10	20.4556	0.0139231	0.000286101	0.0162355
GOTERM_BP_FAT	GO:0050863~regulation of T cell activation	7	0.91623	1.6727e-05	IL4, CASP3, IL18, TGFBR2, CTLA4, IL1B, IL10	12.6464	0.0235707	0.000433596	0.0276189
GOTERM_BP_FAT	GO:0002683~negative regulation of immune system process	5	0.65445	0.000595921	MICB, CASP3, CTLA4, IL10, TGFB2	12.7334	0.572601	0.00683169	0.979549
GOTERM_BP_FAT	GO:0042130~negative regulation of T cell proliferation	3	0.39267	0.00695087	CASP3, CTLA4, IL10	23.4861	0.999952	0.050231	10.8799
GOTERM_BP_FAT	GO:0070664~negative regulation of leukocyte proliferation	3	0.39267	0.00967682	CASP3, CTLA4, IL10	19.8164	0.999999	0.0638974	14.8349
GOTERM_BP_FAT	GO:0032945~negative regulation of mononuclear cell proliferation	3	0.39267	0.00967682	CASP3, CTLA4, IL10	19.8164	0.999999	0.0638974	14.8349
GOTERM_BP_FAT	GO:0050672~negative regulation of lymphocyte proliferation	3	0.39267	0.00967682	CASP3, CTLA4, IL10	19.8164	0.999999	0.0638974	14.8349
GOTERM_BP_FAT	GO:0050868~negative regulation of T cell activation	3	0.39267	0.0163052	CASP3, CTLA4, IL10	15.0982	1	0.0973048	23.7748
GOTERM_BP_FAT	GO:0051250~negative regulation of lymphocyte activation	3	0.39267	0.026152	CASP3, CTLA4, IL10	11.7431	1	0.139769	35.4424
GOTERM_BP_FAT	GO:0002695~negative regulation of leukocyte activation	3	0.39267	0.0289097	CASP3, CTLA4, IL10	11.125	1	0.151301	38.3959
GOTERM_BP_FAT	GO:0050866~negative regulation of cell activation	3	0.39267	0.0327588	CASP3, CTLA4, IL10	10.3955	1	0.166964	42.3066
Annotation Cluster 14	Enrichment Score: 3.1188426641623703
Category	Term	Count	%	PValue	Genes	Fold Enrichment	Bonferroni	Benjamini	FDR
GOTERM_BP_FAT	GO:0043123~positive regulation of I-kappaB kinase/NF-kappaB cascade	7	0.91623	5.68115e-06	TNFRSF1A, NOD1, TNF, IL1B, CD40, NFKBIL1, LTA	15.2539	0.00806861	0.000207705	0.00938125
GOTERM_BP_FAT	GO:0043122~regulation of I-kappaB kinase/NF-kappaB cascade	7	0.91623	1.00212e-05	TNFRSF1A, NOD1, TNF, IL1B, CD40, NFKBIL1, LTA	13.8283	0.0141887	0.000285767	0.0165475
GOTERM_BP_FAT	GO:0070304~positive regulation of stress-activated protein kinase signaling pathway	4	0.52356	0.000120585	NOD1, TNF, IL1B, TGFB2	40.2619	0.157991	0.00209493	0.198944
KEGG_PATHWAY	hsa04621:NOD-like receptor signaling pathway	6	0.78534	0.000213602	NOD1, TNF, IL18, IL1B, CCL5, NLRP1	10.4701	0.0158942	0.00133427	0.223949
GOTERM_BP_FAT	GO:0032675~regulation of interleukin-6 production	4	0.52356	0.000615913	NOD1, TNF, IL1B, IL10	23.4861	0.58462	0.00700385	1.01225
GOTERM_BP_FAT	GO:0043410~positive regulation of MAPKKK cascade	4	0.52356	0.00143387	NOD1, TNF, IL1B, TGFB2	17.6146	0.870771	0.0146128	2.3417
GOTERM_BP_FAT	GO:0043408~regulation of MAPKKK cascade	5	0.65445	0.0016486	NOD1, TNF, IL1B, TIMP2, TGFB2	9.6961	0.904901	0.0164328	2.6879
GOTERM_BP_FAT	GO:0046330~positive regulation of JNK cascade	3	0.39267	0.00277501	NOD1, TNF, IL1B	37.3015	0.980988	0.0254034	4.48524
GOTERM_BP_FAT	GO:0032755~positive regulation of interleukin-6 production	3	0.39267	0.00346833	NOD1, TNF, IL1B	33.375	0.992948	0.03012	5.57595
GOTERM_BP_FAT	GO:0070302~regulation of stress-activated protein kinase signaling pathway	4	0.52356	0.00405261	NOD1, TNF, IL1B, TGFB2	12.2536	0.996944	0.0332972	6.48605
GOTERM_BP_FAT	GO:0080135~regulation of cellular response to stress	4	0.52356	0.0122336	NOD1, TNF, IL1B, TGFB2	8.20874	1	0.0773605	18.394
GOTERM_BP_FAT	GO:0046328~regulation of JNK cascade	3	0.39267	0.0367972	NOD1, TNF, IL1B	9.75577	1	0.181461	46.1581
Annotation Cluster 15	Enrichment Score: 3.0634515309251795
Category	Term	Count	%	PValue	Genes	Fold Enrichment	Bonferroni	Benjamini	FDR
GOTERM_BP_FAT	GO:0051240~positive regulation of multicellular organismal process	13	1.70157	1.07007e-09	TNF, IL18, SMAD3, CD40, CCL5, NFKBIL1, TGFB2, SLC11A1, NOD1, CD40LG, IL1B, LTA, CD14	11.2618	1.52592e-06	2.5432e-07	1.76708e-06
GOTERM_BP_FAT	GO:0010033~response to organic substance	19	2.48691	2.62803e-09	TNF, MSH5, TGFBR2, IL1RN, SMAD3, TIMP4, MMP3, CCL5, MMP13, IL10, TGFB2, RETN, SLC11A1, TNFRSF1A, CASP3, IL1B, ANGPT1, LTA, CD14	5.57021	3.74757e-06	4.68447e-07	4.33985e-06
GOTERM_BP_FAT	GO:0001819~positive regulation of cytokine production	9	1.17801	8.03269e-09	SLC11A1, NOD1, TNF, CD40LG, IL18, SMAD3, IL1B, CD40, CD14	21.1375	1.14545e-05	9.5455e-07	1.32649e-05
GOTERM_BP_FAT	GO:0001817~regulation of cytokine production	11	1.43979	9.92029e-09	SLC11A1, NOD1, TNF, CD40LG, IL18, SMAD3, IL1B, CD40, IL10, CD14, TGFB2	12.846	1.41462e-05	1.08818e-06	1.6382e-05
GOTERM_BP_FAT	GO:0051223~regulation of protein transport	9	1.17801	5.22727e-08	TNF, CD40LG, SMAD3, IL1B, CD40, IL10, NFKBIL1, LTA, TGFB2	16.6875	7.45381e-05	4.65879e-06	8.63214e-05
GOTERM_BP_FAT	GO:0070201~regulation of establishment of protein localization	9	1.17801	8.33163e-08	TNF, CD40LG, SMAD3, IL1B, CD40, IL10, NFKBIL1, LTA, TGFB2	15.7221	0.000118802	6.60048e-06	0.000137586
SP_PIR_KEYWORDS	lymphokine	5	0.65445	1.39209e-07	IL4, TNF, IL1B, IL10, LTA	99.56	2.6171e-05	3.27141e-06	0.000172715
GOTERM_BP_FAT	GO:0032880~regulation of protein localization	9	1.17801	2.30969e-07	TNF, CD40LG, SMAD3, IL1B, CD40, IL10, NFKBIL1, LTA, TGFB2	13.7853	0.000329308	1.6468e-05	0.000381415
GOTERM_BP_FAT	GO:0051222~positive regulation of protein transport	7	0.91623	6.39481e-07	TNF, SMAD3, IL1B, IL10, NFKBIL1, LTA, TGFB2	22.084	0.000911484	4.34229e-05	0.00105601
GOTERM_BP_FAT	GO:0008285~negative regulation of cell proliferation	12	1.57068	7.45541e-07	CASP3, TNF, CCL3L1, TGFBR2, CTLA4, SMAD3, IL1B, TIMP2, IL10, NFKBIL1, LTA, TGFB2	7.02632	0.00106258	4.62225e-05	0.00123116
GOTERM_BP_FAT	GO:0010740~positive regulation of protein kinase cascade	9	1.17801	9.91593e-07	IL4, TNFRSF1A, NOD1, TNF, IL1B, CD40, NFKBIL1, LTA, TGFB2	11.3915	0.00141301	5.43836e-05	0.00163747
GOTERM_BP_FAT	GO:0010627~regulation of protein kinase cascade	10	1.3089	2.08842e-06	IL4, TNFRSF1A, NOD1, TNF, IL1B, CD40, TIMP2, NFKBIL1, LTA, TGFB2	8.48896	0.00297366	0.000102687	0.00344869
GOTERM_BP_FAT	GO:0009719~response to endogenous stimulus	12	1.57068	2.29449e-06	RETN, TNF, IL1RN, TGFBR2, IL1B, TIMP4, ANGPT1, MMP3, CCL5, MMP13, IL10, TGFB2	6.26296	0.00326659	0.000105541	0.00378897
GOTERM_BP_FAT	GO:0048545~response to steroid hormone stimulus	9	1.17801	2.82692e-06	TNF, IL1RN, TGFBR2, IL1B, ANGPT1, CCL5, MMP13, IL10, TGFB2	9.9082	0.00402308	0.00012215	0.00466818
GOTERM_BP_FAT	GO:0043123~positive regulation of I-kappaB kinase/NF-kappaB cascade	7	0.91623	5.68115e-06	TNFRSF1A, NOD1, TNF, IL1B, CD40, NFKBIL1, LTA	15.2539	0.00806861	0.000207705	0.00938125
GOTERM_BP_FAT	GO:0002637~regulation of immunoglobulin production	5	0.65445	5.91205e-06	IL4, TNF, CD40LG, CD40, IL10	40.649	0.00839518	0.000205604	0.00976253
GOTERM_BP_FAT	GO:0009725~response to hormone stimulus	11	1.43979	6.78374e-06	RETN, TNF, IL1RN, TGFBR2, IL1B, TIMP4, ANGPT1, CCL5, MMP13, IL10, TGFB2	6.33549	0.009627	0.000224943	0.0112019
GOTERM_BP_FAT	GO:0002697~regulation of immune effector process	7	0.91623	7.18152e-06	IL4, MICB, TNF, CD40LG, IL1B, CD40, IL10	14.6498	0.0101886	0.00023272	0.0118587
GOTERM_BP_FAT	GO:0009967~positive regulation of signal transduction	10	1.3089	8.31684e-06	IL4, TNFRSF1A, NOD1, TNF, VEGFA, IL1B, CD40, NFKBIL1, LTA, TGFB2	7.16525	0.0117898	0.000263518	0.0137333
SP_PIR_KEYWORDS	macrophage	4	0.52356	9.08712e-06	SLC11A1, TNF, IL1B, LTA	92.9227	0.00170693	0.000142355	0.0112737
GOTERM_BP_FAT	GO:0043122~regulation of I-kappaB kinase/NF-kappaB cascade	7	0.91623	1.00212e-05	TNFRSF1A, NOD1, TNF, IL1B, CD40, NFKBIL1, LTA	13.8283	0.0141887	0.000285767	0.0165475
GOTERM_BP_FAT	GO:0010829~negative regulation of glucose transport	4	0.52356	1.12853e-05	TNF, IL1B, NFKBIL1, LTA	84.55	0.0159641	0.000315497	0.0186345
GOTERM_BP_FAT	GO:0010647~positive regulation of cell communication	10	1.3089	1.98744e-05	IL4, TNFRSF1A, NOD1, TNF, VEGFA, IL1B, CD40, NFKBIL1, LTA, TGFB2	6.42477	0.0279433	0.000497089	0.0328148
GOTERM_BP_FAT	GO:0008219~cell death	14	1.83246	2.15137e-05	MICB, TNF, MICA, SMAD3, NLRP1, PDCD1, NFKBIL1, TGFB2, TNFRSF1A, CASP3, NOD1, IL1B, LTA, CD14	4.11579	0.0302131	0.000519846	0.0355211
GOTERM_BP_FAT	GO:0016265~death	14	1.83246	2.3144e-05	MICB, TNF, MICA, SMAD3, NLRP1, PDCD1, NFKBIL1, TGFB2, TNFRSF1A, CASP3, NOD1, IL1B, LTA, CD14	4.08736	0.0324651	0.000540899	0.0382124
GOTERM_BP_FAT	GO:0042060~wound healing	8	1.04712	2.84223e-05	SLC11A1, CD40LG, FGB, TGFBR2, SMAD3, IL1B, CD40, TGFB2	8.8534	0.0397203	0.000643138	0.0469253
GOTERM_BP_FAT	GO:0002700~regulation of production of molecular mediator of immune response	5	0.65445	3.80067e-05	IL4, TNF, CD40LG, CD40, IL10	25.7774	0.052756	0.000796719	0.0627445
GOTERM_BP_FAT	GO:0009628~response to abiotic stimulus	10	1.3089	4.78343e-05	MICB, CASP3, MICA, TNF, IL18, TGFBR2, IL1B, MMP13, NFKBIL1, LTA	5.74389	0.0659389	0.000988111	0.0789628
GOTERM_BP_FAT	GO:0042981~regulation of apoptosis	14	1.83246	6.8697e-05	IL4, TNF, SMAD3, NLRP1, IL10, NFKBIL1, TGFB2, MIF, CASP3, NOD1, CD40LG, VEGFA, IL1B, LTA	3.68066	0.0933196	0.00134109	0.113383
GOTERM_BP_FAT	GO:0044093~positive regulation of molecular function	12	1.57068	7.26046e-05	IL4, AGTR1, SLC11A1, DAB1, NOD1, TNF, TGFBR2, SMAD3, IL1B, NLRP1, IL10, TGFB2	4.3285	0.0983581	0.00139818	0.119829
GOTERM_BP_FAT	GO:0043067~regulation of programmed cell death	14	1.83246	7.60046e-05	IL4, TNF, SMAD3, NLRP1, IL10, NFKBIL1, TGFB2, MIF, CASP3, NOD1, CD40LG, VEGFA, IL1B, LTA	3.6444	0.102719	0.00144411	0.125438
GOTERM_BP_FAT	GO:0051050~positive regulation of transport	8	1.04712	7.60456e-05	SLC11A1, TNF, SMAD3, IL1B, IL10, NFKBIL1, LTA, TGFB2	7.58296	0.102772	0.00142589	0.125505
GOTERM_BP_FAT	GO:0010941~regulation of cell death	14	1.83246	7.89147e-05	IL4, TNF, SMAD3, NLRP1, IL10, NFKBIL1, TGFB2, MIF, CASP3, NOD1, CD40LG, VEGFA, IL1B, LTA	3.63098	0.106436	0.00146045	0.130237
GOTERM_BP_FAT	GO:0033157~regulation of intracellular protein transport	5	0.65445	0.000105398	TNF, SMAD3, IL1B, IL10, NFKBIL1	19.941	0.139555	0.00192515	0.173909
GOTERM_MF_FAT	GO:0005164~tumor necrosis factor receptor binding	4	0.52356	0.000123582	TNF, CD40LG, NFKBIL1, LTA	39.8863	0.0332965	0.00843014	0.162736
GOTERM_BP_FAT	GO:0002037~negative regulation of L-glutamate transport	3	0.39267	0.000127301	TNF, NFKBIL1, LTA	158.531	0.166018	0.0021589	0.210014
GOTERM_BP_FAT	GO:0009612~response to mechanical stimulus	5	0.65445	0.000130828	TNF, TGFBR2, MMP13, NFKBIL1, LTA	18.8728	0.170202	0.00219257	0.215826
GOTERM_BP_FAT	GO:0043525~positive regulation of neuron apoptosis	4	0.52356	0.000139161	TNF, NFKBIL1, LTA, TGFB2	38.4318	0.180006	0.00230499	0.229559
GOTERM_BP_FAT	GO:0045787~positive regulation of cell cycle	5	0.65445	0.000140213	TNF, IL1B, NFKBIL1, LTA, TGFB2	18.5417	0.181234	0.00229572	0.231291
GOTERM_BP_FAT	GO:0050900~leukocyte migration	5	0.65445	0.000140213	TNF, IL1B, CCL5, IL10, TGFB2	18.5417	0.181234	0.00229572	0.231291
GOTERM_BP_FAT	GO:0060341~regulation of cellular localization	8	1.04712	0.000147525	TNF, CD40LG, SMAD3, IL1B, CD40, IL10, NFKBIL1, TGFB2	6.81855	0.189729	0.00238789	0.243339
GOTERM_BP_FAT	GO:0046822~regulation of nucleocytoplasmic transport	5	0.65445	0.000150076	TNF, SMAD3, IL1B, IL10, NFKBIL1	18.222	0.192671	0.00240188	0.247542
GOTERM_BP_FAT	GO:0043065~positive regulation of apoptosis	10	1.3089	0.000157257	CASP3, NOD1, TNF, SMAD3, IL1B, NLRP1, IL10, NFKBIL1, LTA, TGFB2	4.9157	0.200897	0.0024347	0.259372
GOTERM_BP_FAT	GO:0043068~positive regulation of programmed cell death	10	1.3089	0.00016569	CASP3, NOD1, TNF, SMAD3, IL1B, NLRP1, IL10, NFKBIL1, LTA, TGFB2	4.88164	0.210452	0.00253757	0.273264
GOTERM_BP_FAT	GO:0010942~positive regulation of cell death	10	1.3089	0.000171521	CASP3, NOD1, TNF, SMAD3, IL1B, NLRP1, IL10, NFKBIL1, LTA, TGFB2	4.8592	0.21699	0.00257153	0.282867
GOTERM_BP_FAT	GO:0051130~positive regulation of cellular component organization	7	0.91623	0.000190637	SLC11A1, TNF, SMAD3, IL1B, NFKBIL1, LTA, TGFB2	8.17472	0.23805	0.00282802	0.314347
GOTERM_BP_FAT	GO:0045840~positive regulation of mitosis	4	0.52356	0.000205778	TNF, IL1B, NFKBIL1, LTA	33.82	0.254328	0.0029901	0.339273
GOTERM_BP_FAT	GO:0051785~positive regulation of nuclear division	4	0.52356	0.000205778	TNF, IL1B, NFKBIL1, LTA	33.82	0.254328	0.0029901	0.339273
GOTERM_BP_FAT	GO:0002036~regulation of L-glutamate transport	3	0.39267	0.000211532	TNF, NFKBIL1, LTA	126.825	0.260422	0.00304259	0.348744
KEGG_PATHWAY	hsa04621:NOD-like receptor signaling pathway	6	0.78534	0.000213602	NOD1, TNF, IL18, IL1B, CCL5, NLRP1	10.4701	0.0158942	0.00133427	0.223949
GOTERM_BP_FAT	GO:0007610~behavior	10	1.3089	0.00030016	IL4, CCR5, CCL3L1, CCR3, IL18, CCR2, IL1B, CCL5, IL10, TGFB2	4.50693	0.348248	0.00399287	0.494522
GOTERM_BP_FAT	GO:0002544~chronic inflammatory response	3	0.39267	0.000316344	TNF, IL1B, CCL5	105.688	0.363123	0.00416886	0.521121
GOTERM_BP_FAT	GO:0044070~regulation of anion transport	3	0.39267	0.000316344	TNF, NFKBIL1, LTA	105.688	0.363123	0.00416886	0.521121
GOTERM_BP_FAT	GO:0051956~negative regulation of amino acid transport	3	0.39267	0.000316344	TNF, NFKBIL1, LTA	105.688	0.363123	0.00416886	0.521121
GOTERM_BP_FAT	GO:0032386~regulation of intracellular transport	5	0.65445	0.000328502	TNF, SMAD3, IL1B, IL10, NFKBIL1	14.8856	0.374073	0.00425022	0.541097
GOTERM_BP_FAT	GO:0051046~regulation of secretion	7	0.91623	0.000344473	AGTR1, TNF, CD40LG, IL1B, CD40, IL10, TGFB2	7.32488	0.388171	0.00441637	0.567333
GOTERM_BP_FAT	GO:0042990~regulation of transcription factor import into nucleus	4	0.52356	0.000357263	TNF, SMAD3, IL10, NFKBIL1	28.1833	0.399233	0.00453921	0.588341
GOTERM_MF_FAT	GO:0032813~tumor necrosis factor receptor superfamily binding	4	0.52356	0.000403931	TNF, CD40LG, NFKBIL1, LTA	27.0198	0.104792	0.0110089	0.531
GOTERM_BP_FAT	GO:0006915~apoptosis	11	1.43979	0.000428282	TNFRSF1A, CASP3, NOD1, TNF, SMAD3, IL1B, NLRP1, PDCD1, NFKBIL1, CD14, LTA	3.86233	0.457116	0.00529775	0.704906
GOTERM_BP_FAT	GO:0030155~regulation of cell adhesion	6	0.78534	0.000434422	DAB1, TNF, IL18, SMAD3, IL1B, TGFB2	9.2573	0.461851	0.00532731	0.714978
GOTERM_BP_FAT	GO:0051384~response to glucocorticoid stimulus	5	0.65445	0.000470676	TNF, IL1RN, IL1B, CCL5, IL10	13.5497	0.488978	0.00572153	0.774428
GOTERM_BP_FAT	GO:0012501~programmed cell death	11	1.43979	0.000481328	TNFRSF1A, CASP3, NOD1, TNF, SMAD3, IL1B, NLRP1, PDCD1, NFKBIL1, CD14, LTA	3.80544	0.496685	0.00575262	0.791888
GOTERM_BP_FAT	GO:0010827~regulation of glucose transport	4	0.52356	0.000519627	TNF, IL1B, NFKBIL1, LTA	24.8676	0.523449	0.00610674	0.854646
GOTERM_BP_FAT	GO:0044057~regulation of system process	8	1.04712	0.000560514	AGTR1, ACE, TNF, IL1B, IL10, NFKBIL1, LTA, TGFB2	5.47249	0.550454	0.00653199	0.921601
GOTERM_BP_FAT	GO:0051953~negative regulation of amine transport	3	0.39267	0.000586969	TNF, NFKBIL1, LTA	79.2656	0.567107	0.00678391	0.964901
GOTERM_BP_FAT	GO:0010638~positive regulation of organelle organization	5	0.65445	0.000595921	TNF, SMAD3, IL1B, NFKBIL1, LTA	12.7334	0.572601	0.00683169	0.979549
GOTERM_BP_FAT	GO:0032675~regulation of interleukin-6 production	4	0.52356	0.000615913	NOD1, TNF, IL1B, IL10	23.4861	0.58462	0.00700385	1.01225
GOTERM_BP_FAT	GO:0031960~response to corticosteroid stimulus	5	0.65445	0.000652074	TNF, IL1RN, IL1B, CCL5, IL10	12.4338	0.60551	0.00729735	1.07138
GOTERM_BP_FAT	GO:0019722~calcium-mediated signaling	4	0.52356	0.00066804	AGTR1, TNF, NFKBIL1, LTA	22.8514	0.614396	0.00741723	1.09748
GOTERM_BP_FAT	GO:0030595~leukocyte chemotaxis	4	0.52356	0.00066804	IL1B, CCL5, IL10, TGFB2	22.8514	0.614396	0.00741723	1.09748
GOTERM_BP_FAT	GO:0046325~negative regulation of glucose import	3	0.39267	0.00075241	TNF, NFKBIL1, LTA	70.4583	0.658135	0.00828595	1.23528
GOTERM_BP_FAT	GO:0060326~cell chemotaxis	4	0.52356	0.000780553	IL1B, CCL5, IL10, TGFB2	21.6795	0.671593	0.00852883	1.2812
GOTERM_BP_FAT	GO:0032891~negative regulation of organic acid transport	3	0.39267	0.000937691	TNF, NFKBIL1, LTA	63.4125	0.737571	0.0101601	1.53726
GOTERM_BP_FAT	GO:0051955~regulation of amino acid transport	3	0.39267	0.000937691	TNF, NFKBIL1, LTA	63.4125	0.737571	0.0101601	1.53726
GOTERM_BP_FAT	GO:0042306~regulation of protein import into nucleus	4	0.52356	0.00111258	TNF, SMAD3, IL10, NFKBIL1	19.2159	0.795549	0.0117766	1.82151
GOTERM_BP_FAT	GO:0048585~negative regulation of response to stimulus	5	0.65445	0.0011988	MICB, CTLA4, IL1B, IL10, TGFB2	10.5687	0.819227	0.0125905	1.96136
GOTERM_BP_FAT	GO:0051043~regulation of membrane protein ectodomain proteolysis	3	0.39267	0.00161076	TNF, IL1B, IL10	48.7788	0.89962	0.0161713	2.62698
GOTERM_BP_FAT	GO:0016477~cell migration	7	0.91623	0.0017518	DAB1, TNF, IL1B, CCL5, IL10, KDR, TGFB2	5.36096	0.917937	0.0172131	2.8539
GOTERM_BP_FAT	GO:0007088~regulation of mitosis	4	0.52356	0.00223807	TNF, IL1B, NFKBIL1, LTA	15.0982	0.959036	0.0210752	3.63241
GOTERM_BP_FAT	GO:0051783~regulation of nuclear division	4	0.52356	0.00223807	TNF, IL1B, NFKBIL1, LTA	15.0982	0.959036	0.0210752	3.63241
GOTERM_BP_FAT	GO:0045785~positive regulation of cell adhesion	4	0.52356	0.00272662	TNF, SMAD3, IL1B, TGFB2	14.0917	0.979625	0.0251265	4.40867
GOTERM_BP_FAT	GO:0051091~positive regulation of transcription factor activity	4	0.52356	0.00272662	IL4, TNF, IL1B, IL10	14.0917	0.979625	0.0251265	4.40867
GOTERM_BP_FAT	GO:0032890~regulation of organic acid transport	3	0.39267	0.00277501	TNF, NFKBIL1, LTA	37.3015	0.980988	0.0254034	4.48524
GOTERM_BP_FAT	GO:0048870~cell motility	7	0.91623	0.00298431	DAB1, TNF, IL1B, CCL5, IL10, KDR, TGFB2	4.81963	0.985906	0.0267812	4.81574
GOTERM_BP_FAT	GO:0051674~localization of cell	7	0.91623	0.00298431	DAB1, TNF, IL1B, CCL5, IL10, KDR, TGFB2	4.81963	0.985906	0.0267812	4.81574
GOTERM_BP_FAT	GO:0051235~maintenance of location	4	0.52356	0.00327622	TNF, IL1B, IL10, NFKBIL1	13.2109	0.990717	0.0286473	5.27492
GOTERM_BP_FAT	GO:0051051~negative regulation of transport	5	0.65445	0.00358421	TNF, IL1B, IL10, NFKBIL1, LTA	7.8287	0.994026	0.0305554	5.75712
GOTERM_BP_FAT	GO:0006917~induction of apoptosis	7	0.91623	0.00366008	CASP3, NOD1, TNF, SMAD3, NLRP1, NFKBIL1, LTA	4.62383	0.99464	0.0310081	5.87554
GOTERM_BP_FAT	GO:0012502~induction of programmed cell death	7	0.91623	0.00371641	CASP3, NOD1, TNF, SMAD3, NLRP1, NFKBIL1, LTA	4.60942	0.995055	0.0312932	5.96339
GOTERM_BP_FAT	GO:0043388~positive regulation of DNA binding	4	0.52356	0.00422015	IL4, TNF, IL1B, IL10	12.0786	0.997596	0.0342587	6.74547
GOTERM_BP_FAT	GO:0051726~regulation of cell cycle	7	0.91623	0.00431596	CASP3, TNF, SMAD3, IL1B, NFKBIL1, LTA, TGFB2	4.47017	0.997904	0.0348267	6.89354
GOTERM_BP_FAT	GO:0046824~positive regulation of nucleocytoplasmic transport	3	0.39267	0.0046434	TNF, SMAD3, IL1B	28.8239	0.998689	0.0370075	7.39788
GOTERM_BP_FAT	GO:0043271~negative regulation of ion transport	3	0.39267	0.00507043	TNF, NFKBIL1, LTA	27.5707	0.999289	0.0399057	8.05177
GOTERM_BP_FAT	GO:0007346~regulation of mitotic cell cycle	5	0.65445	0.00545955	TNF, SMAD3, IL1B, NFKBIL1, LTA	6.95312	0.999593	0.0419867	8.64382
GOTERM_BP_FAT	GO:0051098~regulation of binding	5	0.65445	0.00558683	IL4, TNF, SMAD3, IL1B, IL10	6.90768	0.999661	0.0424902	8.83669
GOTERM_BP_FAT	GO:0051099~positive regulation of binding	4	0.52356	0.00571257	IL4, TNF, IL1B, IL10	10.8397	0.999717	0.0431985	9.02687
GOTERM_BP_FAT	GO:0010604~positive regulation of macromolecule metabolic process	11	1.43979	0.00590814	IL4, AGTR1, TNFRSF1A, SLC11A1, TNF, VEGFA, SMAD3, IL1B, CD40, IL10, TGFB2	2.7131	0.999786	0.0441814	9.32192
GOTERM_BP_FAT	GO:0051353~positive regulation of oxidoreductase activity	3	0.39267	0.00645525	AGTR1, TNF, IL1B	24.3894	0.999902	0.047443	10.1425
GOTERM_MF_FAT	GO:0008083~growth factor activity	5	0.65445	0.00687029	IL4, VEGFA, IL1B, IL10, TGFB2	6.50321	0.84877	0.111357	8.68455
GOTERM_BP_FAT	GO:0045428~regulation of nitric oxide biosynthetic process	3	0.39267	0.00695087	TNF, IL1B, IL10	23.4861	0.999952	0.050231	10.8799
GOTERM_BP_FAT	GO:0043523~regulation of neuron apoptosis	4	0.52356	0.00848048	TNF, NFKBIL1, LTA, TGFB2	9.39444	0.999995	0.0583508	13.1199
GOTERM_BP_FAT	GO:0032388~positive regulation of intracellular transport	3	0.39267	0.00853751	TNF, SMAD3, IL1B	21.1375	0.999995	0.0584524	13.2024
BIOCARTA	h_nthiPathway:NFkB activation by Nontypeable Hemophilus influenzae	4	0.52356	0.00920851	TNF, TGFBR2, SMAD3, IL1B	8.55357	0.471827	0.147501	9.10451
GOTERM_BP_FAT	GO:0046324~regulation of glucose import	3	0.39267	0.0102705	TNF, NFKBIL1, LTA	19.2159	1	0.0670845	15.674
GOTERM_BP_FAT	GO:0051952~regulation of amine transport	3	0.39267	0.0102705	TNF, NFKBIL1, LTA	19.2159	1	0.0670845	15.674
GOTERM_BP_FAT	GO:0050806~positive regulation of synaptic transmission	3	0.39267	0.0108799	TNF, NFKBIL1, LTA	18.6507	1	0.0699872	16.5274
GOTERM_BP_FAT	GO:0051090~regulation of transcription factor activity	4	0.52356	0.0122336	IL4, TNF, IL1B, IL10	8.20874	1	0.0773605	18.394
KEGG_PATHWAY	hsa04620:Toll-like receptor signaling pathway	5	0.65445	0.0126326	TNF, IL1B, CD40, CCL5, CD14	5.35601	0.614603	0.0615873	12.4906
GOTERM_BP_FAT	GO:0009895~negative regulation of catabolic process	3	0.39267	0.0128013	TNF, IL1B, IL10	17.1385	1	0.0801196	19.1651
GOTERM_BP_FAT	GO:0051971~positive regulation of transmission of nerve impulse	3	0.39267	0.0128013	TNF, NFKBIL1, LTA	17.1385	1	0.0801196	19.1651
GOTERM_BP_FAT	GO:0031646~positive regulation of neurological system process	3	0.39267	0.0141584	TNF, NFKBIL1, LTA	16.2596	1	0.0871509	20.9807
GOTERM_BP_FAT	GO:0051224~negative regulation of protein transport	3	0.39267	0.0148593	TNF, IL10, NFKBIL1	15.8531	1	0.0909047	21.9034
GOTERM_BP_FAT	GO:0051341~regulation of oxidoreductase activity	3	0.39267	0.0148593	AGTR1, TNF, IL1B	15.8531	1	0.0909047	21.9034
GOTERM_BP_FAT	GO:0006916~anti-apoptosis	5	0.65445	0.0154603	TNF, CD40LG, VEGFA, IL1B, IL10	5.13046	1	0.093634	22.6864
GOTERM_BP_FAT	GO:0050714~positive regulation of protein secretion	3	0.39267	0.015575	TNF, IL10, TGFB2	15.4665	1	0.0939047	22.835
GOTERM_BP_FAT	GO:0010564~regulation of cell cycle process	4	0.52356	0.016046	TNF, IL1B, NFKBIL1, LTA	7.41667	1	0.0962224	23.4425
GOTERM_BP_FAT	GO:0033043~regulation of organelle organization	5	0.65445	0.0183603	TNF, SMAD3, IL1B, NFKBIL1, LTA	4.87039	1	0.107654	26.3624
GOTERM_BP_FAT	GO:0051101~regulation of DNA binding	4	0.52356	0.0187825	IL4, TNF, IL1B, IL10	6.9876	1	0.109565	26.8836
GOTERM_BP_FAT	GO:0045834~positive regulation of lipid metabolic process	3	0.39267	0.0193688	AGTR1, TNF, IL1B	13.7853	1	0.112363	27.6018
GOTERM_BP_FAT	GO:0006928~cell motion	7	0.91623	0.02282	DAB1, TNF, IL1B, CCL5, IL10, KDR, TGFB2	3.115	1	0.127673	31.6964
GOTERM_BP_FAT	GO:0019932~second-messenger-mediated signaling	5	0.65445	0.0237973	AGTR1, TNF, CCR3, NFKBIL1, LTA	4.49734	1	0.130803	32.8159
GOTERM_BP_FAT	GO:0042176~regulation of protein catabolic process	3	0.39267	0.024377	TNF, IL1B, IL10	12.1947	1	0.132794	33.4716
GOTERM_BP_FAT	GO:0030162~regulation of proteolysis	3	0.39267	0.025258	TNF, IL1B, IL10	11.9646	1	0.136282	34.4568
SP_PIR_KEYWORDS	lipoprotein	7	0.91623	0.0257571	AGTR1, TNF, CCR5, BLK, IL1B, FCGR3B, CD14	3.03953	0.992596	0.130786	27.6571
GOTERM_BP_FAT	GO:0051048~negative regulation of secretion	3	0.39267	0.0270586	TNF, IL1B, IL10	11.5295	1	0.143254	36.4278
GOTERM_BP_FAT	GO:0007242~intracellular signaling cascade	12	1.57068	0.0291347	AGTR1, DAB1, NOD1, TNF, CCR3, CD209, BLK, CCR2, IL1B, IL10, NFKBIL1, LTA	2.01951	1	0.151309	38.6312
GOTERM_BP_FAT	GO:0031329~regulation of cellular catabolic process	3	0.39267	0.0327588	TNF, IL1B, IL10	10.3955	1	0.166964	42.3066
GOTERM_BP_FAT	GO:0031644~regulation of neurological system process	4	0.52356	0.0343986	TNF, IL10, NFKBIL1, LTA	5.52614	1	0.172871	43.9007
GOTERM_BP_FAT	GO:0031328~positive regulation of cellular biosynthetic process	8	1.04712	0.0392865	IL4, TNFRSF1A, SLC11A1, TNF, VEGFA, SMAD3, IL1B, IL10	2.46861	1	0.19141	48.4105
KEGG_PATHWAY	hsa04640:Hematopoietic cell lineage	4	0.52356	0.0420864	IL4, TNF, IL1B, CD14	5.03216	0.960237	0.148913	36.3176
SP_PIR_KEYWORDS	Apoptosis	5	0.65445	0.0458611	TNFRSF1A, CASP3, NOD1, NLRP1, PDCD1	3.65837	0.999853	0.20726	44.1474
GOTERM_BP_FAT	GO:0042035~regulation of cytokine biosynthetic process	3	0.39267	0.0465338	TNF, IL1B, IL10	8.56926	1	0.220345	54.4746
GOTERM_BP_FAT	GO:0007267~cell-cell signaling	7	0.91623	0.0598218	CCR5, IL18, IL1B, CCL5, IL10, LTA, TGFB2	2.46604	1	0.271245	63.8921
GOTERM_BP_FAT	GO:0001934~positive regulation of protein amino acid phosphorylation	3	0.39267	0.0645639	IL4, TNF, IL1B	7.125	1	0.287304	66.7848
BIOCARTA	h_stressPathway:TNF/Stress Related Signaling	3	0.39267	0.0728091	TNFRSF1A, TNF, LTA	6.41518	0.994572	0.43986	54.1616
GOTERM_BP_FAT	GO:0009894~regulation of catabolic process	3	0.39267	0.0736605	TNF, IL1B, IL10	6.60547	1	0.317165	71.7347
GOTERM_BP_FAT	GO:0042327~positive regulation of phosphorylation	3	0.39267	0.0749923	IL4, TNF, IL1B	6.53737	1	0.321127	72.3983
GOTERM_BP_FAT	GO:0043269~regulation of ion transport	3	0.39267	0.077679	TNF, NFKBIL1, LTA	6.4053	1	0.327163	73.6928
GOTERM_BP_FAT	GO:0045937~positive regulation of phosphate metabolic process	3	0.39267	0.0790338	IL4, TNF, IL1B	6.34125	1	0.331068	74.3237
GOTERM_BP_FAT	GO:0010562~positive regulation of phosphorus metabolic process	3	0.39267	0.0790338	IL4, TNF, IL1B	6.34125	1	0.331068	74.3237
GOTERM_BP_FAT	GO:0051047~positive regulation of secretion	3	0.39267	0.0915512	TNF, IL10, TGFB2	5.81766	1	0.368377	79.5173
GOTERM_BP_FAT	GO:0007243~protein kinase cascade	5	0.65445	0.0934976	TNF, BLK, CCR2, IL1B, IL10	2.85642	1	0.373844	80.2301
GOTERM_BP_FAT	GO:0032270~positive regulation of cellular protein metabolic process	4	0.52356	0.0945733	IL4, AGTR1, TNF, IL1B	3.62876	1	0.376395	80.6139
GOTERM_BP_FAT	GO:0019216~regulation of lipid metabolic process	3	0.39267	0.0958463	AGTR1, TNF, IL1B	5.66183	1	0.379566	81.0592
BIOCARTA	h_il1rPathway:Signal transduction through IL1R	3	0.39267	0.101172	TNF, IL1RN, IL1B	5.30911	0.999364	0.520965	66.7339
GOTERM_BP_FAT	GO:0051247~positive regulation of protein metabolic process	4	0.52356	0.103974	IL4, AGTR1, TNF, IL1B	3.47942	1	0.403503	83.6831
GOTERM_BP_FAT	GO:0050804~regulation of synaptic transmission	3	0.39267	0.132076	TNF, NFKBIL1, LTA	4.66268	1	0.477692	90.3593
GOTERM_BP_FAT	GO:0051969~regulation of transmission of nerve impulse	3	0.39267	0.149597	TNF, NFKBIL1, LTA	4.31378	1	0.516475	93.1159
GOTERM_BP_FAT	GO:0032268~regulation of cellular protein metabolic process	5	0.65445	0.178889	IL4, AGTR1, TNF, IL1B, IL10	2.22969	1	0.579987	96.1411
GOTERM_BP_FAT	GO:0001932~regulation of protein amino acid phosphorylation	3	0.39267	0.192611	IL4, TNF, IL1B	3.66546	1	0.607754	97.0786
GOTERM_BP_FAT	GO:0031401~positive regulation of protein modification process	3	0.39267	0.216415	IL4, TNF, IL1B	3.39104	1	0.651404	98.2178
GOTERM_BP_FAT	GO:0008104~protein localization	6	0.78534	0.392818	SLC11A1, TNF, CD40LG, IL10, NFKBIL1, TGFB2	1.43793	1	0.878147	99.9736
GOTERM_BP_FAT	GO:0031399~regulation of protein modification process	3	0.39267	0.400813	IL4, TNF, IL1B	2.14958	1	0.884037	99.9788
Annotation Cluster 16	Enrichment Score: 3.0055755609283983
Category	Term	Count	%	PValue	Genes	Fold Enrichment	Bonferroni	Benjamini	FDR
GOTERM_BP_FAT	GO:0055066~di-, tri-valent inorganic cation homeostasis	10	1.3089	1.48818e-06	AGTR1, SLC11A1, CCR5, CCR3, CCR2, IL1B, HP, ITPR3, CCL5, KDR	8.84414	0.0021199	7.57883e-05	0.00245751
GOTERM_BP_FAT	GO:0055065~metal ion homeostasis	9	1.17801	4.59762e-06	AGTR1, SLC11A1, CCR5, CCR3, CCR2, IL1B, ITPR3, CCL5, KDR	9.27988	0.00653478	0.000187303	0.00759209
GOTERM_BP_FAT	GO:0055080~cation homeostasis	10	1.3089	6.47646e-06	AGTR1, SLC11A1, CCR5, CCR3, CCR2, IL1B, HP, ITPR3, CCL5, KDR	7.39073	0.00919294	0.000219868	0.0106945
GOTERM_BP_FAT	GO:0006968~cellular defense response	6	0.78534	9.07174e-06	IL4, CCR5, CCR3, CCR2, CCL5, HLA-G	20.791	0.012853	0.000275204	0.0149797
GOTERM_BP_FAT	GO:0030005~cellular di-, tri-valent inorganic cation homeostasis	9	1.17801	9.72428e-06	AGTR1, SLC11A1, CCR5, CCR3, CCR2, IL1B, HP, ITPR3, CCL5	8.38051	0.0137712	0.000288852	0.0160572
GOTERM_BP_FAT	GO:0030003~cellular cation homeostasis	9	1.17801	2.19529e-05	AGTR1, SLC11A1, CCR5, CCR3, CCR2, IL1B, HP, ITPR3, CCL5	7.48967	0.0308202	0.000521616	0.0362461
GOTERM_BP_FAT	GO:0055074~calcium ion homeostasis	8	1.04712	2.56734e-05	AGTR1, CCR5, CCR3, CCR2, IL1B, ITPR3, CCL5, KDR	8.99468	0.0359487	0.000590321	0.0423878
GOTERM_BP_FAT	GO:0006875~cellular metal ion homeostasis	8	1.04712	3.35409e-05	AGTR1, SLC11A1, CCR5, CCR3, CCR2, IL1B, ITPR3, CCL5	8.62755	0.0467043	0.000747067	0.055374
GOTERM_BP_FAT	GO:0050801~ion homeostasis	10	1.3089	0.000107694	AGTR1, SLC11A1, CCR5, CCR3, CCR2, IL1B, HP, ITPR3, CCL5, KDR	5.16809	0.142368	0.00194217	0.177695
GOTERM_BP_FAT	GO:0048878~chemical homeostasis	11	1.43979	0.000116069	AGTR1, SLC11A1, CCR5, CCR3, VEGFA, CCR2, IL1B, HP, ITPR3, CCL5, KDR	4.54126	0.15255	0.0020669	0.191499
GOTERM_BP_FAT	GO:0042592~homeostatic process	13	1.70157	0.000152854	HP, ITPR3, CCL5, KDR, SLC11A1, AGTR1, CASP3, CCR5, CCR3, CCR2, VEGFA, IL1B, COL11A2	3.65895	0.195863	0.00241914	0.252119
GOTERM_MF_FAT	GO:0019955~cytokine binding	6	0.78534	0.000155697	AGTR1, TNFRSF1A, CCR5, CCR3, CCR2, TGFBR2	11.5268	0.041767	0.00849656	0.204986
GOTERM_BP_FAT	GO:0007204~elevation of cytosolic calcium ion concentration	6	0.78534	0.000156695	AGTR1, CCR5, CCR3, CCR2, IL1B, ITPR3	11.5295	0.200257	0.00245264	0.258447
GOTERM_BP_FAT	GO:0006874~cellular calcium ion homeostasis	7	0.91623	0.000202353	AGTR1, CCR5, CCR3, CCR2, IL1B, ITPR3, CCL5	8.08538	0.250677	0.00297068	0.333635
GOTERM_MF_FAT	GO:0004950~chemokine receptor activity	4	0.52356	0.000210871	AGTR1, CCR5, CCR3, CCR2	33.5045	0.056147	0.00958458	0.277533
GOTERM_BP_FAT	GO:0051480~cytosolic calcium ion homeostasis	6	0.78534	0.000217707	AGTR1, CCR5, CCR3, CCR2, IL1B, ITPR3	10.7479	0.266908	0.00310002	0.358907
GOTERM_MF_FAT	GO:0019956~chemokine binding	4	0.52356	0.000266386	AGTR1, CCR5, CCR3, CCR2	31.0227	0.0703986	0.0103743	0.350478
GOTERM_BP_FAT	GO:0006873~cellular ion homeostasis	9	1.17801	0.00032489	AGTR1, SLC11A1, CCR5, CCR3, CCR2, IL1B, HP, ITPR3, CCL5	5.08656	0.370839	0.00424206	0.535163
GOTERM_BP_FAT	GO:0055082~cellular chemical homeostasis	9	1.17801	0.000361463	AGTR1, SLC11A1, CCR5, CCR3, CCR2, IL1B, HP, ITPR3, CCL5	5.00625	0.402822	0.00455191	0.595238
GOTERM_MF_FAT	GO:0042277~peptide binding	7	0.91623	0.000368441	AGTR1, ACE, CCR5, CCR3, CD209, CCR2, HLA-DOB	7.2208	0.0960412	0.0111564	0.48445
GOTERM_BP_FAT	GO:0019725~cellular homeostasis	9	1.17801	0.00137035	AGTR1, SLC11A1, CCR5, CCR3, CCR2, IL1B, HP, ITPR3, CCL5	4.08235	0.8585	0.01407	2.23905
INTERPRO	IPR000355:Chemokine receptor	3	0.39267	0.00184382	CCR5, CCR3, CCR2	45.9347	0.271983	0.024122	2.2307
GOTERM_MF_FAT	GO:0016493~C-C chemokine receptor activity	3	0.39267	0.00249766	CCR5, CCR3, CCR2	39.2631	0.496018	0.0477655	3.24186
GOTERM_MF_FAT	GO:0019957~C-C chemokine binding	3	0.39267	0.00249766	CCR5, CCR3, CCR2	39.2631	0.496018	0.0477655	3.24186
SP_PIR_KEYWORDS	G protein-coupled receptor	4	0.52356	0.00805747	AGTR1, CCR5, CCR3, CCR2	9.61269	0.781494	0.0478784	9.55
PIR_SUPERFAMILY	PIRSF038545:chemokine receptor	3	0.39267	0.0102372	CCR5, CCR3, CCR2	19.0292	0.414375	0.125208	9.51385
GOTERM_MF_FAT	GO:0001653~peptide receptor activity	4	0.52356	0.016408	AGTR1, CCR5, CCR3, CCR2	7.34748	0.989253	0.202804	19.5891
GOTERM_MF_FAT	GO:0008528~peptide receptor activity, G-protein coupled	4	0.52356	0.016408	AGTR1, CCR5, CCR3, CCR2	7.34748	0.989253	0.202804	19.5891
KEGG_PATHWAY	hsa04062:Chemokine signaling pathway	5	0.65445	0.0873655	CCR5, CCL3L1, CCR3, CCR2, CCL5	2.89282	0.998947	0.248502	61.6898
SP_PIR_KEYWORDS	g-protein coupled receptor	4	0.52356	0.555316	AGTR1, CCR5, CCR3, CCR2	1.36651	1	0.940475	99.9957
INTERPRO	IPR017452:GPCR, rhodopsin-like superfamily	4	0.52356	0.563752	AGTR1, CCR5, CCR3, CCR2	1.34978	1	0.999203	99.9961
INTERPRO	IPR000276:7TM GPCR, rhodopsin-like	4	0.52356	0.564699	AGTR1, CCR5, CCR3, CCR2	1.34792	1	0.9989	99.9962
SP_PIR_KEYWORDS	transducer	4	0.52356	0.602544	AGTR1, CCR5, CCR3, CCR2	1.27583	1	0.957313	99.9989
GOTERM_BP_FAT	GO:0007186~G-protein coupled receptor protein signaling pathway	6	0.78534	0.608268	AGTR1, CCR5, CCR3, CCR2, ITPR3, CCL5	1.12934	1	0.976822	100
PIR_SUPERFAMILY	PIRSF800006:rhodopsin-like G protein-coupled receptors	4	0.52356	0.873086	AGTR1, CCR5, CCR3, CCR2	0.813686	1	1	100
Annotation Cluster 17	Enrichment Score: 2.945774715300082
Category	Term	Count	%	PValue	Genes	Fold Enrichment	Bonferroni	Benjamini	FDR
GOTERM_BP_FAT	GO:0032101~regulation of response to external stimulus	8	1.04712	8.6464e-06	AGTR1, TNFRSF1A, VEGFA, TGFBR2, SMAD3, CCL5, IL10, KDR	10.6352	0.0122541	0.000268004	0.0142774
GOTERM_BP_FAT	GO:0032103~positive regulation of response to external stimulus	6	0.78534	1.15025e-05	AGTR1, TNFRSF1A, VEGFA, SMAD3, CCL5, KDR	19.8164	0.0162689	0.000315387	0.0189932
GOTERM_BP_FAT	GO:0031349~positive regulation of defense response	4	0.52356	0.00474781	AGTR1, TNFRSF1A, MICA, CCL5	11.5822	0.998871	0.0376161	7.55817
GOTERM_BP_FAT	GO:0050727~regulation of inflammatory response	4	0.52356	0.0053137	AGTR1, TNFRSF1A, CCL5, IL10	11.125	0.999498	0.0411066	8.42233
GOTERM_BP_FAT	GO:0050729~positive regulation of inflammatory response	3	0.39267	0.00853751	AGTR1, TNFRSF1A, CCL5	21.1375	0.999995	0.0584524	13.2024
GOTERM_BP_FAT	GO:0032844~regulation of homeostatic process	3	0.39267	0.0987416	AGTR1, VEGFA, CCL5	5.5625	1	0.387925	82.0363
Annotation Cluster 18	Enrichment Score: 2.909173220077235
Category	Term	Count	%	PValue	Genes	Fold Enrichment	Bonferroni	Benjamini	FDR
GOTERM_BP_FAT	GO:0050778~positive regulation of immune response	7	0.91623	5.61883e-05	MBL2, SLC11A1, MICB, MICA, CRP, IL1B, TGFB2	10.2043	0.0770006	0.00111225	0.0927471
GOTERM_BP_FAT	GO:0002252~immune effector process	5	0.65445	0.00349005	MBL2, SLC11A1, MICA, CD40LG, CRP	7.88713	0.993164	0.0301229	5.60993
GOTERM_BP_FAT	GO:0002253~activation of immune response	4	0.52356	0.00955	MBL2, MICB, MICA, CRP	8.99468	0.999999	0.0636699	14.6546
Annotation Cluster 19	Enrichment Score: 2.857982783563011
Category	Term	Count	%	PValue	Genes	Fold Enrichment	Bonferroni	Benjamini	FDR
GOTERM_BP_FAT	GO:0006968~cellular defense response	6	0.78534	9.07174e-06	IL4, CCR5, CCR3, CCR2, CCL5, HLA-G	20.791	0.012853	0.000275204	0.0149797
BIOCARTA	h_nktPathway:Selective expression of chemokine receptors during T-cell polarization	4	0.52356	0.0103338	IL4, CCR5, CD40LG, CCR3	8.21143	0.511659	0.133548	10.1641
BBID	15.T-cell_polarization-chemokine_receptors	4	0.52356	0.0284513	IL4, CCR5, CCR3, CD40	5.26471	0.763827	0.30288	24.2703
Annotation Cluster 20	Enrichment Score: 2.8498863959850196
Category	Term	Count	%	PValue	Genes	Fold Enrichment	Bonferroni	Benjamini	FDR
GOTERM_MF_FAT	GO:0005164~tumor necrosis factor receptor binding	4	0.52356	0.000123582	TNF, CD40LG, NFKBIL1, LTA	39.8863	0.0332965	0.00843014	0.162736
GOTERM_MF_FAT	GO:0032813~tumor necrosis factor receptor superfamily binding	4	0.52356	0.000403931	TNF, CD40LG, NFKBIL1, LTA	27.0198	0.104792	0.0110089	0.531
INTERPRO	IPR006052:Tumor Necrosis Factor	3	0.39267	0.00208425	TNF, CD40LG, LTA	43.2327	0.301532	0.0253075	2.51818
SMART	SM00207:TNF	3	0.39267	0.00383468	TNF, CD40LG, LTA	31.4152	0.145744	0.0310137	3.47394
INTERPRO	IPR008983:Tumour necrosis factor-like	3	0.39267	0.0141133	TNF, CD40LG, LTA	16.3324	0.913254	0.141697	15.9492
Annotation Cluster 21	Enrichment Score: 2.7729243612942542
Category	Term	Count	%	PValue	Genes	Fold Enrichment	Bonferroni	Benjamini	FDR
GOTERM_MF_FAT	GO:0043498~cell surface binding	4	0.52356	0.000330559	MBL2, FGB, VEGFA, CRP	28.8832	0.0866063	0.0112597	0.434741
SP_PIR_KEYWORDS	liver	4	0.52356	0.00119239	MBL2, FGB, CRP, HP	18.8995	0.200926	0.0123839	1.46936
SP_PIR_KEYWORDS	plasma	4	0.52356	0.00436976	MBL2, FGB, CRP, HP	11.99	0.561026	0.0311699	5.28842
SP_PIR_KEYWORDS	acute phase	3	0.39267	0.00470087	MBL2, CRP, HP	28.8381	0.587636	0.0322768	5.67847
Annotation Cluster 22	Enrichment Score: 2.699885500130812
Category	Term	Count	%	PValue	Genes	Fold Enrichment	Bonferroni	Benjamini	FDR
UP_SEQ_FEATURE	metal ion-binding site:Zinc 2; catalytic	5	0.65445	1.42774e-07	ACE, MMP3, MMP13, MMP12, MMP11	98.9286	4.66859e-05	1.16717e-05	0.000193294
SP_PIR_KEYWORDS	metalloproteinase	5	0.65445	1.43892e-06	ACE, MMP3, MMP13, MMP12, MMP11	58.0767	0.000270481	3.0057e-05	0.00178524
UP_SEQ_FEATURE	metal ion-binding site:Zinc 2; in inhibited form	4	0.52356	5.07725e-06	MMP3, MMP13, MMP12, MMP11	110.8	0.00165889	0.000237152	0.00687362
INTERPRO	IPR006025:Peptidase M, neutral zinc metallopeptidases, zinc-binding site	6	0.78534	4.16584e-05	ACE, ERAP1, MMP3, MMP13, MMP12, MMP11	15.3116	0.00713978	0.00119352	0.050911
INTERPRO	IPR016293:Peptidase M10A, matrix metallopeotidase	4	0.52356	4.85928e-05	MMP3, MMP13, MMP12, MMP11	54.4412	0.00832334	0.00119331	0.0593833
UP_SEQ_FEATURE	domain:Hemopexin-like 4	4	0.52356	6.31943e-05	MMP3, MMP13, MMP12, MMP11	50.3636	0.0204531	0.0022935	0.0855218
UP_SEQ_FEATURE	domain:Hemopexin-like 3	4	0.52356	6.31943e-05	MMP3, MMP13, MMP12, MMP11	50.3636	0.0204531	0.0022935	0.0855218
UP_SEQ_FEATURE	domain:Hemopexin-like 2	4	0.52356	7.24885e-05	MMP3, MMP13, MMP12, MMP11	48.1739	0.0234258	0.00236765	0.0980941
UP_SEQ_FEATURE	domain:Hemopexin-like 1	4	0.52356	7.24885e-05	MMP3, MMP13, MMP12, MMP11	48.1739	0.0234258	0.00236765	0.0980941
INTERPRO	IPR018487:Hemopexin/matrixin, repeat	4	0.52356	0.000103956	MMP3, MMP13, MMP12, MMP11	42.6061	0.0177224	0.00223267	0.127001
INTERPRO	IPR018486:Hemopexin/matrixin, conserved site	4	0.52356	0.000103956	MMP3, MMP13, MMP12, MMP11	42.6061	0.0177224	0.00223267	0.127001
INTERPRO	IPR000585:Hemopexin/matrixin	4	0.52356	0.000103956	MMP3, MMP13, MMP12, MMP11	42.6061	0.0177224	0.00223267	0.127001
SP_PIR_KEYWORDS	metalloprotease	6	0.78534	0.000195323	ACE, ERAP1, MMP3, MMP13, MMP12, MMP11	11.0769	0.0360581	0.00282095	0.242065
INTERPRO	IPR006026:Peptidase, metallopeptidases	4	0.52356	0.000210816	MMP3, MMP13, MMP12, MMP11	33.7911	0.0356145	0.00402125	0.257395
GOTERM_BP_FAT	GO:0044243~multicellular organismal catabolic process	4	0.52356	0.000231847	ACE, MMP3, MMP13, MMP11	32.5192	0.281545	0.00323644	0.382177
GOTERM_CC_FAT	GO:0031012~extracellular matrix	9	1.17801	0.000246338	VEGFA, TIMP4, MMP3, COL11A2, TIMP2, MMP13, MMP12, TGFB2, MMP11	5.29275	0.0308044	0.00390347	0.285308
PIR_SUPERFAMILY	PIRSF001191:Peptidase_M10A_matrix	4	0.52356	0.000248318	MMP3, MMP13, MMP12, MMP11	31.0105	0.0128311	0.00643626	0.240996
SMART	SM00120:HX	4	0.52356	0.000257579	MMP3, MMP13, MMP12, MMP11	30.9599	0.0105065	0.00526713	0.236792
UP_SEQ_FEATURE	metal ion-binding site:Calcium 4; via carbonyl oxygen	3	0.39267	0.00025892	MMP3, MMP13, MMP12	118.714	0.0811917	0.00766842	0.349971
GOTERM_BP_FAT	GO:0044259~multicellular organismal macromolecule metabolic process	4	0.52356	0.000394231	ACE, MMP3, MMP13, MMP11	27.2742	0.430095	0.00492018	0.649034
UP_SEQ_FEATURE	short sequence motif:Cysteine switch	4	0.52356	0.000480065	MMP3, MMP13, MMP12, MMP11	25.7674	0.145312	0.0104133	0.647984
SMART	SM00235:ZnMc	4	0.52356	0.000519231	MMP3, MMP13, MMP12, MMP11	24.5544	0.0210689	0.00707287	0.476816
UP_SEQ_FEATURE	metal ion-binding site:Calcium 1	4	0.52356	0.000549193	CRP, MMP3, MMP13, MMP12	24.6222	0.164425	0.0111644	0.740972
GOTERM_BP_FAT	GO:0044236~multicellular organismal metabolic process	4	0.52356	0.00066804	ACE, MMP3, MMP13, MMP11	22.8514	0.614396	0.00741723	1.09748
INTERPRO	IPR001818:Peptidase M10A and M12B, matrixin and adamalysin	4	0.52356	0.000683947	MMP3, MMP13, MMP12, MMP11	22.7893	0.111019	0.0106411	0.83285
GOTERM_CC_FAT	GO:0005578~proteinaceous extracellular matrix	8	1.04712	0.000871606	VEGFA, TIMP4, MMP3, COL11A2, TIMP2, MMP13, MMP12, MMP11	5.07222	0.10483	0.010017	1.00615
UP_SEQ_FEATURE	metal ion-binding site:Calcium 2	4	0.52356	0.000989917	CRP, MMP3, MMP13, MMP12	20.1455	0.276651	0.0188705	1.33192
SP_PIR_KEYWORDS	collagen degradation	3	0.39267	0.00161833	MMP3, MMP13, MMP11	49.1944	0.262502	0.0158982	1.98941
SP_PIR_KEYWORDS	extracellular matrix	6	0.78534	0.00162487	MMP3, COL11A2, TIMP2, MMP13, MMP12, MMP11	6.94029	0.26341	0.0151699	1.99738
GOTERM_MF_FAT	GO:0008237~metallopeptidase activity	6	0.78534	0.00165514	ACE, ERAP1, MMP3, MMP13, MMP12, MMP11	6.86568	0.364844	0.0371173	2.15933
UP_SEQ_FEATURE	propeptide:Activation peptide	4	0.52356	0.00224219	MMP3, MMP13, MMP12, MMP11	15.1781	0.520025	0.0399586	2.99329
UP_SEQ_FEATURE	metal ion-binding site:Zinc 1	4	0.52356	0.00233103	MMP3, MMP13, MMP12, MMP11	14.973	0.533798	0.037438	3.11016
UP_SEQ_FEATURE	metal ion-binding site:Calcium 3; via carbonyl oxygen	3	0.39267	0.00250721	MMP3, MMP13, MMP12	39.5714	0.559959	0.0383357	3.34155
INTERPRO	IPR002477:Peptidoglycan binding-like	3	0.39267	0.00288926	MMP3, MMP13, MMP12	36.7478	0.392055	0.0326337	3.4751
GOTERM_BP_FAT	GO:0030574~collagen catabolic process	3	0.39267	0.00384217	MMP3, MMP13, MMP11	31.7062	0.99587	0.0319603	6.15921
SP_PIR_KEYWORDS	zymogen	5	0.65445	0.00609824	CASP3, MMP3, MMP13, MMP12, MMP11	6.76622	0.683357	0.0388785	7.30835
SP_PIR_KEYWORDS	Protease	7	0.91623	0.00722243	ACE, CASP3, ERAP1, MMP3, MMP13, MMP12, MMP11	4.03177	0.744042	0.0444085	8.60076
GOTERM_BP_FAT	GO:0032963~collagen metabolic process	3	0.39267	0.00746323	MMP3, MMP13, MMP11	22.6473	0.999977	0.0533084	11.6362
UP_SEQ_FEATURE	metal ion-binding site:Calcium 2; via carbonyl oxygen	3	0.39267	0.00848977	MMP3, MMP13, MMP12	21.3077	0.938456	0.114159	10.9017
GOTERM_MF_FAT	GO:0004222~metalloendopeptidase activity	4	0.52356	0.0128421	MMP3, MMP13, MMP12, MMP11	8.05397	0.971031	0.188057	15.6614
GOTERM_MF_FAT	GO:0070011~peptidase activity, acting on L-amino acid peptides	8	1.04712	0.0140734	ACE, CASP3, ERAP1, HP, MMP3, MMP13, MMP12, MMP11	3.05141	0.979421	0.184859	17.0373
GOTERM_MF_FAT	GO:0008233~peptidase activity	8	1.04712	0.0175804	ACE, CASP3, ERAP1, HP, MMP3, MMP13, MMP12, MMP11	2.91851	0.992249	0.206596	20.8431
SP_PIR_KEYWORDS	calcium	8	1.04712	0.0229903	MBL2, CD209, CRP, MMP3, ITPR3, MMP13, MMP12, MMP11	2.77727	0.987382	0.120681	25.0664
GOTERM_MF_FAT	GO:0004175~endopeptidase activity	6	0.78534	0.0311182	CASP3, HP, MMP3, MMP13, MMP12, MMP11	3.35045	0.999827	0.292823	34.0713
GOTERM_BP_FAT	GO:0006508~proteolysis	10	1.3089	0.0541932	MBL2, ACE, CASP3, CRP, ERAP1, HP, MMP3, MMP13, MMP12, MMP11	2.00546	1	0.249362	60.1518
GOTERM_MF_FAT	GO:0005509~calcium ion binding	8	1.04712	0.138309	MBL2, CD209, CRP, MMP3, ITPR3, MMP13, MMP12, MMP11	1.82288	1	0.754989	85.9377
SP_PIR_KEYWORDS	metal-binding	14	1.83246	0.244723	CRP, TGFBR2, TIMP4, MMP3, TIMP2, MMP13, MMP12, MMP11, ACE, CD209, ERAP1, ZFHX3, ABO, TPH2	1.31317	1	0.690432	96.9262
SP_PIR_KEYWORDS	hydrolase	8	1.04712	0.309866	ACE, CASP3, PLA2G7, ERAP1, MMP3, MMP13, MMP12, MMP11	1.43418	1	0.766033	98.9962
SP_PIR_KEYWORDS	zinc	9	1.17801	0.516595	ACE, ERAP1, TIMP4, MMP3, TIMP2, ZFHX3, MMP13, MMP12, MMP11	1.14615	1	0.927779	99.9879
GOTERM_MF_FAT	GO:0046914~transition metal ion binding	11	1.43979	0.87098	SLC11A1, ACE, TGFBR2, ERAP1, MMP3, ZFHX3, MMP13, ABO, MMP12, TPH2, MMP11	0.827086	1	0.999995	100
GOTERM_BP_FAT	GO:0009057~macromolecule catabolic process	3	0.39267	0.885857	ACE, CASP3, ERAP1	0.81194	1	0.999767	100
GOTERM_MF_FAT	GO:0046872~metal ion binding	15	1.96335	0.952942	MBL2, CRP, TGFBR2, ITPR3, MMP3, MMP13, MMP12, MMP11, SLC11A1, ACE, CD209, ERAP1, ZFHX3, ABO, TPH2	0.758707	1	1	100
GOTERM_MF_FAT	GO:0043169~cation binding	15	1.96335	0.957561	MBL2, CRP, TGFBR2, ITPR3, MMP3, MMP13, MMP12, MMP11, SLC11A1, ACE, CD209, ERAP1, ZFHX3, ABO, TPH2	0.751627	1	1	100
GOTERM_MF_FAT	GO:0043167~ion binding	15	1.96335	0.964119	MBL2, CRP, TGFBR2, ITPR3, MMP3, MMP13, MMP12, MMP11, SLC11A1, ACE, CD209, ERAP1, ZFHX3, ABO, TPH2	0.740639	1	1	100
GOTERM_MF_FAT	GO:0008270~zinc ion binding	7	0.91623	0.971755	ACE, ERAP1, MMP3, ZFHX3, MMP13, MMP12, MMP11	0.634281	1	1	100
Annotation Cluster 23	Enrichment Score: 2.6879386259461415
Category	Term	Count	%	PValue	Genes	Fold Enrichment	Bonferroni	Benjamini	FDR
GOTERM_BP_FAT	GO:0001816~cytokine production	4	0.52356	0.00126681	IL4, SLC11A1, NOD1, IL18	18.3804	0.835954	0.0132033	2.07153
GOTERM_BP_FAT	GO:0042089~cytokine biosynthetic process	3	0.39267	0.00245589	IL4, NOD1, IL18	39.6328	0.969996	0.0229537	3.97923
GOTERM_BP_FAT	GO:0042107~cytokine metabolic process	3	0.39267	0.00277501	IL4, NOD1, IL18	37.3015	0.980988	0.0254034	4.48524
Annotation Cluster 24	Enrichment Score: 2.6572902073550795
Category	Term	Count	%	PValue	Genes	Fold Enrichment	Bonferroni	Benjamini	FDR
GOTERM_BP_FAT	GO:0050778~positive regulation of immune response	7	0.91623	5.61883e-05	MBL2, SLC11A1, MICB, MICA, CRP, IL1B, TGFB2	10.2043	0.0770006	0.00111225	0.0927471
GOTERM_BP_FAT	GO:0009266~response to temperature stimulus	4	0.52356	0.00678685	MICB, MICA, IL18, IL1B	10.1867	0.999939	0.0493206	10.6365
GOTERM_BP_FAT	GO:0009408~response to heat	3	0.39267	0.0279779	MICB, MICA, IL1B	11.3237	1	0.14727	37.4125
Annotation Cluster 25	Enrichment Score: 2.5910404387626755
Category	Term	Count	%	PValue	Genes	Fold Enrichment	Bonferroni	Benjamini	FDR
GOTERM_BP_FAT	GO:0046649~lymphocyte activation	8	1.04712	3.69605e-05	IL4, SLC11A1, MICB, MICA, CD40LG, SMAD3, CD40, IL10	8.49749	0.0513418	0.000798268	0.061018
GOTERM_BP_FAT	GO:0002768~immune response-regulating cell surface receptor signaling pathway	3	0.39267	0.0163052	MICB, MICA, CD40	15.0982	1	0.0973048	23.7748
GOTERM_BP_FAT	GO:0002764~immune response-regulating signal transduction	3	0.39267	0.0279779	MICB, MICA, CD40	11.3237	1	0.14727	37.4125
Annotation Cluster 26	Enrichment Score: 2.49615172166142
Category	Term	Count	%	PValue	Genes	Fold Enrichment	Bonferroni	Benjamini	FDR
INTERPRO	IPR013783:Immunoglobulin-like fold	13	1.70157	1.80176e-06	MICB, MICA, CTLA4, BTNL2, HLA-C, HLA-B, HLA-E, HLA-G, PDCD1, KDR, FCGR2B, FCGR2A, HLA-DOB, FCGR3B	5.75915	0.000309855	0.000309855	0.00220243
SP_PIR_KEYWORDS	Immunoglobulin domain	9	1.17801	0.000244894	MICB, MICA, FCGR2B, BTNL2, CTLA4, FCGR2A, FCGR3B, PDCD1, KDR	5.33811	0.0450016	0.003065	0.303413
SP_PIR_KEYWORDS	igg-binding protein	3	0.39267	0.000255664	FCGR2B, FCGR2A, FCGR3B	119.472	0.0469339	0.00299993	0.316738
PIR_SUPERFAMILY	PIRSF001980:Fc gamma receptor III	3	0.39267	0.000478359	FCGR2B, FCGR2A, FCGR3B	83.7283	0.0245737	0.00825925	0.463789
GOTERM_MF_FAT	GO:0019864~IgG binding	3	0.39267	0.000597064	FCGR2B, FCGR2A, FCGR3B	78.5262	0.150956	0.0147667	0.783967
GOTERM_MF_FAT	GO:0019865~immunoglobulin binding	3	0.39267	0.00219207	FCGR2B, FCGR2A, FCGR3B	41.8806	0.451893	0.0451994	2.8505
GOTERM_MF_FAT	GO:0032403~protein complex binding	5	0.65445	0.0134594	TNFRSF1A, FCGR2B, FCGR2A, TIMP2, FCGR3B	5.34192	0.975594	0.186389	16.3538
INTERPRO	IPR013106:Immunoglobulin V-set	5	0.65445	0.0179163	FCGR2B, BTNL2, CTLA4, PDCD1, KDR	4.91938	0.955379	0.16716	19.8278
UP_SEQ_FEATURE	domain:Ig-like C2-type 1	4	0.52356	0.0302435	FCGR2B, FCGR2A, FCGR3B, KDR	5.83158	0.999956	0.341919	34.0169
UP_SEQ_FEATURE	domain:Ig-like C2-type 2	4	0.52356	0.0306498	FCGR2B, FCGR2A, FCGR3B, KDR	5.80105	0.999962	0.33447	34.3901
INTERPRO	IPR003599:Immunoglobulin subtype	5	0.65445	0.0437842	FCGR2B, BTNL2, FCGR2A, FCGR3B, KDR	3.7119	0.999547	0.34807	42.1482
INTERPRO	IPR013151:Immunoglobulin	4	0.52356	0.04781	FCGR2B, FCGR2A, FCGR3B, KDR	4.85119	0.999781	0.35821	45.0561
SMART	SM00409:IG	5	0.65445	0.107371	FCGR2B, BTNL2, FCGR2A, FCGR3B, KDR	2.69727	0.990505	0.539829	64.8406
Annotation Cluster 27	Enrichment Score: 2.4344212601819604
Category	Term	Count	%	PValue	Genes	Fold Enrichment	Bonferroni	Benjamini	FDR
GOTERM_BP_FAT	GO:0043065~positive regulation of apoptosis	10	1.3089	0.000157257	CASP3, NOD1, TNF, SMAD3, IL1B, NLRP1, IL10, NFKBIL1, LTA, TGFB2	4.9157	0.200897	0.0024347	0.259372
GOTERM_BP_FAT	GO:0043068~positive regulation of programmed cell death	10	1.3089	0.00016569	CASP3, NOD1, TNF, SMAD3, IL1B, NLRP1, IL10, NFKBIL1, LTA, TGFB2	4.88164	0.210452	0.00253757	0.273264
GOTERM_BP_FAT	GO:0010942~positive regulation of cell death	10	1.3089	0.000171521	CASP3, NOD1, TNF, SMAD3, IL1B, NLRP1, IL10, NFKBIL1, LTA, TGFB2	4.8592	0.21699	0.00257153	0.282867
GOTERM_BP_FAT	GO:0043085~positive regulation of catalytic activity	10	1.3089	0.000635984	AGTR1, SLC11A1, DAB1, NOD1, TNF, TGFBR2, SMAD3, IL1B, NLRP1, TGFB2	4.0649	0.596348	0.00717416	1.04508
GOTERM_BP_FAT	GO:0006919~activation of caspase activity	4	0.52356	0.00201591	NOD1, TNF, SMAD3, NLRP1	15.6574	0.94373	0.0193851	3.27746
GOTERM_BP_FAT	GO:0043280~positive regulation of caspase activity	4	0.52356	0.00259885	NOD1, TNF, SMAD3, NLRP1	14.3305	0.975542	0.0241175	4.20623
GOTERM_BP_FAT	GO:0010952~positive regulation of peptidase activity	4	0.52356	0.00259885	NOD1, TNF, SMAD3, NLRP1	14.3305	0.975542	0.0241175	4.20623
GOTERM_BP_FAT	GO:0006917~induction of apoptosis	7	0.91623	0.00366008	CASP3, NOD1, TNF, SMAD3, NLRP1, NFKBIL1, LTA	4.62383	0.99464	0.0310081	5.87554
GOTERM_BP_FAT	GO:0012502~induction of programmed cell death	7	0.91623	0.00371641	CASP3, NOD1, TNF, SMAD3, NLRP1, NFKBIL1, LTA	4.60942	0.995055	0.0312932	5.96339
GOTERM_BP_FAT	GO:0043281~regulation of caspase activity	4	0.52356	0.00591856	NOD1, TNF, SMAD3, NLRP1	10.7025	0.999789	0.0440277	9.33761
GOTERM_BP_FAT	GO:0052548~regulation of endopeptidase activity	4	0.52356	0.00656309	NOD1, TNF, SMAD3, NLRP1	10.311	0.999916	0.0479724	10.3035
GOTERM_BP_FAT	GO:0052547~regulation of peptidase activity	4	0.52356	0.00748526	NOD1, TNF, SMAD3, NLRP1	9.8314	0.999978	0.0531967	11.6686
GOTERM_BP_FAT	GO:0051345~positive regulation of hydrolase activity	5	0.65445	0.00962634	AGTR1, NOD1, TNF, SMAD3, NLRP1	5.90433	0.999999	0.0638676	14.7631
GOTERM_BP_FAT	GO:0051336~regulation of hydrolase activity	6	0.78534	0.020153	AGTR1, NOD1, TNF, SMAD3, NLRP1, TGFB2	3.76335	1	0.116213	28.5519
GOTERM_MF_FAT	GO:0042802~identical protein binding	6	0.78534	0.181182	SLC11A1, NOD1, TNF, VEGFA, SMAD3, TGFB2	1.96316	1	0.838893	92.8225
GOTERM_MF_FAT	GO:0008047~enzyme activator activity	4	0.52356	0.208207	AGTR1, NOD1, TIMP2, NLRP1	2.50034	1	0.864524	95.388
Annotation Cluster 28	Enrichment Score: 2.3985499535158596
Category	Term	Count	%	PValue	Genes	Fold Enrichment	Bonferroni	Benjamini	FDR
GOTERM_BP_FAT	GO:0050778~positive regulation of immune response	7	0.91623	5.61883e-05	MBL2, SLC11A1, MICB, MICA, CRP, IL1B, TGFB2	10.2043	0.0770006	0.00111225	0.0927471
GOTERM_BP_FAT	GO:0006953~acute-phase response	3	0.39267	0.0148593	MBL2, CRP, IL1B	15.8531	1	0.0909047	21.9034
GOTERM_BP_FAT	GO:0002526~acute inflammatory response	3	0.39267	0.0763318	MBL2, CRP, IL1B	6.47066	1	0.323241	73.051
Annotation Cluster 29	Enrichment Score: 2.347314873296853
Category	Term	Count	%	PValue	Genes	Fold Enrichment	Bonferroni	Benjamini	FDR
GOTERM_BP_FAT	GO:0007584~response to nutrient	6	0.78534	0.000479741	MICB, MSH5, TGFBR2, IL1B, ANGPT1, LTA	9.05893	0.495544	0.00578216	0.789288
GOTERM_BP_FAT	GO:0031667~response to nutrient levels	6	0.78534	0.00220748	MICB, MSH5, TGFBR2, IL1B, ANGPT1, LTA	6.43782	0.957205	0.0209278	3.5836
GOTERM_BP_FAT	GO:0009991~response to extracellular stimulus	6	0.78534	0.00355316	MICB, MSH5, TGFBR2, IL1B, ANGPT1, LTA	5.76477	0.993754	0.0304761	5.7086
GOTERM_BP_FAT	GO:0043627~response to estrogen stimulus	4	0.52356	0.0128828	TGFBR2, IL1B, ANGPT1, MMP13	8.05238	1	0.0802618	19.2752
GOTERM_BP_FAT	GO:0033273~response to vitamin	3	0.39267	0.0378354	MICB, IL1B, ANGPT1	9.60795	1	0.185536	47.1085
Annotation Cluster 30	Enrichment Score: 2.1657948610870306
Category	Term	Count	%	PValue	Genes	Fold Enrichment	Bonferroni	Benjamini	FDR
GOTERM_BP_FAT	GO:0001525~angiogenesis	8	1.04712	5.3933e-06	IL18, VEGFA, TGFBR2, ERAP1, IL1B, ANGPT1, KDR, TGFB2	11.4257	0.00766137	0.000202371	0.00890595
GOTERM_BP_FAT	GO:0048514~blood vessel morphogenesis	9	1.17801	5.68876e-06	ACE, IL18, VEGFA, TGFBR2, ERAP1, IL1B, ANGPT1, KDR, TGFB2	9.016	0.00807938	0.000202784	0.00939382
GOTERM_BP_FAT	GO:0032103~positive regulation of response to external stimulus	6	0.78534	1.15025e-05	AGTR1, TNFRSF1A, VEGFA, SMAD3, CCL5, KDR	19.8164	0.0162689	0.000315387	0.0189932
GOTERM_BP_FAT	GO:0001568~blood vessel development	9	1.17801	1.69267e-05	ACE, IL18, VEGFA, TGFBR2, ERAP1, IL1B, ANGPT1, KDR, TGFB2	7.7648	0.0238487	0.000430937	0.0279485
GOTERM_BP_FAT	GO:0001944~vasculature development	9	1.17801	2.01542e-05	ACE, IL18, VEGFA, TGFBR2, ERAP1, IL1B, ANGPT1, KDR, TGFB2	7.57918	0.0283312	0.000495399	0.0332769
GOTERM_BP_FAT	GO:0001666~response to hypoxia	7	0.91623	3.61023e-05	ACE, IL18, VEGFA, SMAD3, ANGPT1, MMP13, TGFB2	11.042	0.05018	0.000791729	0.0596014
GOTERM_BP_FAT	GO:0070482~response to oxygen levels	7	0.91623	4.80528e-05	ACE, IL18, VEGFA, SMAD3, ANGPT1, MMP13, TGFB2	10.4938	0.0662298	0.000978449	0.0793233
GOTERM_BP_FAT	GO:0042698~ovulation cycle	5	0.65445	0.000262769	VEGFA, TIMP4, ANGPT1, KDR, TGFB2	15.7743	0.312544	0.00356276	0.433045
GOTERM_BP_FAT	GO:0050678~regulation of epithelial cell proliferation	5	0.65445	0.000328502	VEGFA, SMAD3, MMP12, KDR, TGFB2	14.8856	0.374073	0.00425022	0.541097
GOTERM_BP_FAT	GO:0048511~rhythmic process	5	0.65445	0.00296023	VEGFA, TIMP4, ANGPT1, KDR, TGFB2	8.25684	0.985412	0.0267358	4.77777
GOTERM_BP_FAT	GO:0022602~ovulation cycle process	4	0.52356	0.00299364	VEGFA, ANGPT1, KDR, TGFB2	13.6371	0.986093	0.0266963	4.83045
GOTERM_BP_FAT	GO:0050927~positive regulation of positive chemotaxis	3	0.39267	0.00346833	VEGFA, SMAD3, KDR	33.375	0.992948	0.03012	5.57595
GOTERM_BP_FAT	GO:0050926~regulation of positive chemotaxis	3	0.39267	0.00346833	VEGFA, SMAD3, KDR	33.375	0.992948	0.03012	5.57595
GOTERM_BP_FAT	GO:0030334~regulation of cell migration	5	0.65445	0.00790051	ACE, VEGFA, SMAD3, KDR, TGFB2	6.2537	0.999988	0.0552534	12.2769
GOTERM_BP_FAT	GO:0050921~positive regulation of chemotaxis	3	0.39267	0.00799216	VEGFA, SMAD3, KDR	21.8664	0.999989	0.0556072	12.4106
GOTERM_BP_FAT	GO:0030335~positive regulation of cell migration	4	0.52356	0.00822476	VEGFA, SMAD3, KDR, TGFB2	9.5	0.999992	0.0569086	12.7491
GOTERM_BP_FAT	GO:0050920~regulation of chemotaxis	3	0.39267	0.00909912	VEGFA, SMAD3, KDR	20.4556	0.999998	0.0613151	14.0107
GOTERM_BP_FAT	GO:0040017~positive regulation of locomotion	4	0.52356	0.0106949	VEGFA, SMAD3, KDR, TGFB2	8.62755	1	0.0691434	16.2692
GOTERM_BP_FAT	GO:0051272~positive regulation of cell motion	4	0.52356	0.0106949	VEGFA, SMAD3, KDR, TGFB2	8.62755	1	0.0691434	16.2692
GOTERM_BP_FAT	GO:0048520~positive regulation of behavior	3	0.39267	0.0108799	VEGFA, SMAD3, KDR	18.6507	1	0.0699872	16.5274
GOTERM_BP_FAT	GO:0040012~regulation of locomotion	5	0.65445	0.0122142	ACE, VEGFA, SMAD3, KDR, TGFB2	5.50456	1	0.077584	18.3675
GOTERM_BP_FAT	GO:0051270~regulation of cell motion	5	0.65445	0.01243	ACE, VEGFA, SMAD3, KDR, TGFB2	5.47604	1	0.0782157	18.6615
GOTERM_BP_FAT	GO:0001541~ovarian follicle development	3	0.39267	0.015575	VEGFA, ANGPT1, KDR	15.4665	1	0.0939047	22.835
GOTERM_BP_FAT	GO:0050795~regulation of behavior	3	0.39267	0.0193688	VEGFA, SMAD3, KDR	13.7853	1	0.112363	27.6018
GOTERM_BP_FAT	GO:0007167~enzyme linked receptor protein signaling pathway	6	0.78534	0.0213248	VEGFA, TGFBR2, SMAD3, ANGPT1, KDR, TGFB2	3.70833	1	0.120684	29.9499
SP_PIR_KEYWORDS	angiogenesis	3	0.39267	0.0228399	VEGFA, ANGPT1, KDR	12.6713	0.987012	0.123332	24.9232
GOTERM_BP_FAT	GO:0022604~regulation of cell morphogenesis	4	0.52356	0.0231145	VEGFA, SMAD3, KDR, TGFB2	6.4542	1	0.128729	32.0356
KEGG_PATHWAY	hsa05212:Pancreatic cancer	4	0.52356	0.026758	VEGFA, TGFBR2, SMAD3, TGFB2	6.01064	0.869213	0.112776	24.7724
GOTERM_BP_FAT	GO:0008585~female gonad development	3	0.39267	0.0357703	VEGFA, ANGPT1, KDR	9.9082	1	0.177391	45.2023
GOTERM_BP_FAT	GO:0046660~female sex differentiation	3	0.39267	0.0410167	VEGFA, ANGPT1, KDR	9.19022	1	0.198441	49.9235
GOTERM_BP_FAT	GO:0046545~development of primary female sexual characteristics	3	0.39267	0.0410167	VEGFA, ANGPT1, KDR	9.19022	1	0.198441	49.9235
GOTERM_BP_FAT	GO:0048609~reproductive process in a multicellular organism	6	0.78534	0.0759456	MSH5, VEGFA, TIMP4, ANGPT1, KDR, TGFB2	2.60421	1	0.32276	72.8644
GOTERM_BP_FAT	GO:0032504~multicellular organism reproduction	6	0.78534	0.0759456	MSH5, VEGFA, TIMP4, ANGPT1, KDR, TGFB2	2.60421	1	0.32276	72.8644
GOTERM_BP_FAT	GO:0021700~developmental maturation	3	0.39267	0.080396	VEGFA, KDR, TGFB2	6.27847	1	0.334958	74.9437
GOTERM_BP_FAT	GO:0008406~gonad development	3	0.39267	0.0958463	VEGFA, ANGPT1, KDR	5.66183	1	0.379566	81.0592
GOTERM_BP_FAT	GO:0048608~reproductive structure development	3	0.39267	0.116609	VEGFA, ANGPT1, KDR	5.03274	1	0.438868	87.0942
GOTERM_BP_FAT	GO:0045137~development of primary sexual characteristics	3	0.39267	0.118134	VEGFA, ANGPT1, KDR	4.99311	1	0.442303	87.4571
GOTERM_BP_FAT	GO:0003006~reproductive developmental process	4	0.52356	0.122805	VEGFA, ANGPT1, KDR, TGFB2	3.2271	1	0.453747	88.5104
GOTERM_BP_FAT	GO:0007548~sex differentiation	3	0.39267	0.156082	VEGFA, ANGPT1, KDR	4.1995	1	0.531677	93.9334
GOTERM_MF_FAT	GO:0042803~protein homodimerization activity	4	0.52356	0.20699	SLC11A1, VEGFA, SMAD3, TGFB2	2.50782	1	0.871248	95.2937
SP_PIR_KEYWORDS	differentiation	4	0.52356	0.22205	DAB1, VEGFA, ANGPT1, KDR	2.42407	1	0.657969	95.5634
GOTERM_BP_FAT	GO:0007169~transmembrane receptor protein tyrosine kinase signaling pathway	3	0.39267	0.280265	VEGFA, ANGPT1, KDR	2.83092	1	0.754413	99.5621
SP_PIR_KEYWORDS	developmental protein	4	0.52356	0.523572	DAB1, VEGFA, ANGPT1, KDR	1.43142	1	0.927922	99.9899
Annotation Cluster 31	Enrichment Score: 2.120914672185277
Category	Term	Count	%	PValue	Genes	Fold Enrichment	Bonferroni	Benjamini	FDR
GOTERM_BP_FAT	GO:0006909~phagocytosis	4	0.52356	0.00143387	MBL2, SLC11A1, CRP, CD14	17.6146	0.870771	0.0146128	2.3417
GOTERM_BP_FAT	GO:0002252~immune effector process	5	0.65445	0.00349005	MBL2, SLC11A1, MICA, CD40LG, CRP	7.88713	0.993164	0.0301229	5.60993
GOTERM_BP_FAT	GO:0010324~membrane invagination	6	0.78534	0.00355316	MBL2, SLC11A1, CD209, CRP, TGFBR2, CD14	5.76477	0.993754	0.0304761	5.7086
GOTERM_BP_FAT	GO:0006897~endocytosis	6	0.78534	0.00355316	MBL2, SLC11A1, CD209, CRP, TGFBR2, CD14	5.76477	0.993754	0.0304761	5.7086
GOTERM_BP_FAT	GO:0002449~lymphocyte mediated immunity	4	0.52356	0.00422015	MBL2, SLC11A1, CD40LG, CRP	12.0786	0.997596	0.0342587	6.74547
GOTERM_BP_FAT	GO:0002443~leukocyte mediated immunity	4	0.52356	0.00748526	MBL2, SLC11A1, CD40LG, CRP	9.8314	0.999978	0.0531967	11.6686
GOTERM_MF_FAT	GO:0030246~carbohydrate binding	6	0.78534	0.0250817	MBL2, NOD1, CD209, VEGFA, TGFBR2, CD14	3.54921	0.999051	0.261113	28.448
GOTERM_BP_FAT	GO:0016044~membrane organization	6	0.78534	0.0320124	MBL2, SLC11A1, CD209, CRP, TGFBR2, CD14	3.32874	1	0.164008	41.567
GOTERM_BP_FAT	GO:0016192~vesicle-mediated transport	7	0.91623	0.0509317	MBL2, SLC11A1, CD209, CRP, TGFBR2, CCL5, CD14	2.56879	1	0.237435	57.8209
Annotation Cluster 32	Enrichment Score: 2.028707501456243
Category	Term	Count	%	PValue	Genes	Fold Enrichment	Bonferroni	Benjamini	FDR
GOTERM_BP_FAT	GO:0001525~angiogenesis	8	1.04712	5.3933e-06	IL18, VEGFA, TGFBR2, ERAP1, IL1B, ANGPT1, KDR, TGFB2	11.4257	0.00766137	0.000202371	0.00890595
GOTERM_BP_FAT	GO:0032101~regulation of response to external stimulus	8	1.04712	8.6464e-06	AGTR1, TNFRSF1A, VEGFA, TGFBR2, SMAD3, CCL5, IL10, KDR	10.6352	0.0122541	0.000268004	0.0142774
GOTERM_BP_FAT	GO:0002053~positive regulation of mesenchymal cell proliferation	3	0.39267	0.00277501	VEGFA, TGFBR2, KDR	37.3015	0.980988	0.0254034	4.48524
GOTERM_BP_FAT	GO:0010464~regulation of mesenchymal cell proliferation	3	0.39267	0.00311255	VEGFA, TGFBR2, KDR	35.2292	0.988268	0.0275714	5.01772
GOTERM_BP_FAT	GO:0001570~vasculogenesis	3	0.39267	0.015575	VEGFA, TGFBR2, KDR	15.4665	1	0.0939047	22.835
GOTERM_BP_FAT	GO:0007167~enzyme linked receptor protein signaling pathway	6	0.78534	0.0213248	VEGFA, TGFBR2, SMAD3, ANGPT1, KDR, TGFB2	3.70833	1	0.120684	29.9499
GOTERM_BP_FAT	GO:0048754~branching morphogenesis of a tube	3	0.39267	0.0367972	VEGFA, TGFBR2, KDR	9.75577	1	0.181461	46.1581
GOTERM_BP_FAT	GO:0001763~morphogenesis of a branching structure	3	0.39267	0.0465338	VEGFA, TGFBR2, KDR	8.56926	1	0.220345	54.4746
GOTERM_BP_FAT	GO:0030324~lung development	3	0.39267	0.077679	VEGFA, TGFBR2, KDR	6.4053	1	0.327163	73.6928
GOTERM_BP_FAT	GO:0030323~respiratory tube development	3	0.39267	0.0817656	VEGFA, TGFBR2, KDR	6.21691	1	0.338831	75.5529
GOTERM_BP_FAT	GO:0060541~respiratory system development	3	0.39267	0.0901327	VEGFA, TGFBR2, KDR	5.87153	1	0.364611	78.9827
GOTERM_BP_FAT	GO:0035239~tube morphogenesis	3	0.39267	0.118134	VEGFA, TGFBR2, KDR	4.99311	1	0.442303	87.4571
GOTERM_BP_FAT	GO:0035295~tube development	3	0.39267	0.273341	VEGFA, TGFBR2, KDR	2.88239	1	0.745213	99.4871
Annotation Cluster 33	Enrichment Score: 1.9918778580848555
Category	Term	Count	%	PValue	Genes	Fold Enrichment	Bonferroni	Benjamini	FDR
GOTERM_BP_FAT	GO:0048584~positive regulation of response to stimulus	15	1.96335	2.88142e-12	MBL2, MICB, TNF, MICA, CRP, SMAD3, CCL5, TGFB2, KDR, AGTR1, SLC11A1, TNFRSF1A, NOD1, VEGFA, IL1B	13.4349	4.10898e-09	8.21796e-10	4.75837e-09
SP_PIR_KEYWORDS	lymphokine	5	0.65445	1.39209e-07	IL4, TNF, IL1B, IL10, LTA	99.56	2.6171e-05	3.27141e-06	0.000172715
KEGG_PATHWAY	hsa05310:Asthma	6	0.78534	4.89638e-06	IL4, TNF, CD40LG, CD40, HLA-DOB, IL10	22.3844	0.000367162	7.34432e-05	0.00513865
GOTERM_BP_FAT	GO:0002637~regulation of immunoglobulin production	5	0.65445	5.91205e-06	IL4, TNF, CD40LG, CD40, IL10	40.649	0.00839518	0.000205604	0.00976253
GOTERM_BP_FAT	GO:0002697~regulation of immune effector process	7	0.91623	7.18152e-06	IL4, MICB, TNF, CD40LG, IL1B, CD40, IL10	14.6498	0.0101886	0.00023272	0.0118587
GOTERM_BP_FAT	GO:0002700~regulation of production of molecular mediator of immune response	5	0.65445	3.80067e-05	IL4, TNF, CD40LG, CD40, IL10	25.7774	0.052756	0.000796719	0.0627445
GOTERM_BP_FAT	GO:0033157~regulation of intracellular protein transport	5	0.65445	0.000105398	TNF, SMAD3, IL1B, IL10, NFKBIL1	19.941	0.139555	0.00192515	0.173909
GOTERM_BP_FAT	GO:0002822~regulation of adaptive immune response based on somatic recombination of immune receptors built from immunoglobulin superfamily domains	5	0.65445	0.000121907	IL4, SLC11A1, IL1B, CD40, IL10	19.2159	0.159576	0.00209238	0.201122
GOTERM_BP_FAT	GO:0002819~regulation of adaptive immune response	5	0.65445	0.000130828	IL4, SLC11A1, IL1B, CD40, IL10	18.8728	0.170202	0.00219257	0.215826
GOTERM_BP_FAT	GO:0046822~regulation of nucleocytoplasmic transport	5	0.65445	0.000150076	TNF, SMAD3, IL1B, IL10, NFKBIL1	18.222	0.192671	0.00240188	0.247542
GOTERM_BP_FAT	GO:0042742~defense response to bacterium	6	0.78534	0.000170534	TNFRSF1A, SLC11A1, MICA, NOD1, TNF, IL10	11.3237	0.215887	0.00258392	0.281243
GOTERM_BP_FAT	GO:0043066~negative regulation of apoptosis	9	1.17801	0.000224157	IL4, CASP3, TNF, CD40LG, VEGFA, SMAD3, IL1B, IL10, MIF	5.37394	0.273622	0.00316019	0.369523
GOTERM_BP_FAT	GO:0043069~negative regulation of programmed cell death	9	1.17801	0.000246525	IL4, CASP3, TNF, CD40LG, VEGFA, SMAD3, IL1B, IL10, MIF	5.29909	0.29643	0.00340766	0.406327
GOTERM_BP_FAT	GO:0060548~negative regulation of cell death	9	1.17801	0.000251212	IL4, CASP3, TNF, CD40LG, VEGFA, SMAD3, IL1B, IL10, MIF	5.28437	0.301118	0.00343901	0.414036
GOTERM_BP_FAT	GO:0032386~regulation of intracellular transport	5	0.65445	0.000328502	TNF, SMAD3, IL1B, IL10, NFKBIL1	14.8856	0.374073	0.00425022	0.541097
GOTERM_BP_FAT	GO:0051046~regulation of secretion	7	0.91623	0.000344473	AGTR1, TNF, CD40LG, IL1B, CD40, IL10, TGFB2	7.32488	0.388171	0.00441637	0.567333
GOTERM_BP_FAT	GO:0042990~regulation of transcription factor import into nucleus	4	0.52356	0.000357263	TNF, SMAD3, IL10, NFKBIL1	28.1833	0.399233	0.00453921	0.588341
BIOCARTA	h_cytokinePathway:Cytokine Network	5	0.65445	0.000390797	IL4, TNF, IL18, IL10, LTA	12.8304	0.0266098	0.0266098	0.402517
GOTERM_BP_FAT	GO:0042306~regulation of protein import into nucleus	4	0.52356	0.00111258	TNF, SMAD3, IL10, NFKBIL1	19.2159	0.795549	0.0117766	1.82151
KEGG_PATHWAY	hsa04660:T cell receptor signaling pathway	6	0.78534	0.00270031	IL4, TNF, CD40LG, CTLA4, PDCD1, IL10	6.01064	0.183556	0.0154787	2.79793
GOTERM_BP_FAT	GO:0051091~positive regulation of transcription factor activity	4	0.52356	0.00272662	IL4, TNF, IL1B, IL10	14.0917	0.979625	0.0251265	4.40867
GOTERM_BP_FAT	GO:0002521~leukocyte differentiation	5	0.65445	0.00321769	IL4, TNF, CD40LG, TGFBR2, IL10	8.06775	0.989906	0.0283153	5.18301
GOTERM_BP_FAT	GO:0043388~positive regulation of DNA binding	4	0.52356	0.00422015	IL4, TNF, IL1B, IL10	12.0786	0.997596	0.0342587	6.74547
GOTERM_BP_FAT	GO:0051098~regulation of binding	5	0.65445	0.00558683	IL4, TNF, SMAD3, IL1B, IL10	6.90768	0.999661	0.0424902	8.83669
GOTERM_BP_FAT	GO:0051099~positive regulation of binding	4	0.52356	0.00571257	IL4, TNF, IL1B, IL10	10.8397	0.999717	0.0431985	9.02687
GOTERM_BP_FAT	GO:0010604~positive regulation of macromolecule metabolic process	11	1.43979	0.00590814	IL4, AGTR1, TNFRSF1A, SLC11A1, TNF, VEGFA, SMAD3, IL1B, CD40, IL10, TGFB2	2.7131	0.999786	0.0441814	9.32192
GOTERM_MF_FAT	GO:0008083~growth factor activity	5	0.65445	0.00687029	IL4, VEGFA, IL1B, IL10, TGFB2	6.50321	0.84877	0.111357	8.68455
GOTERM_BP_FAT	GO:0051241~negative regulation of multicellular organismal process	5	0.65445	0.00712	SLC11A1, TNF, VEGFA, TGFBR2, IL10	6.44436	0.999962	0.0511674	11.1302
GOTERM_BP_FAT	GO:0043193~positive regulation of gene-specific transcription	4	0.52356	0.00772717	IL4, TNF, SMAD3, IL10	9.71839	0.999984	0.0543354	12.0234
BBID	88.Alternatively_Activated_APC	4	0.52356	0.00805897	IL4, TNF, IL10, CD14	8.13636	0.332744	0.332744	7.49743
GOTERM_BP_FAT	GO:0051173~positive regulation of nitrogen compound metabolic process	9	1.17801	0.00969585	IL4, TNFRSF1A, SLC11A1, TNF, VEGFA, SMAD3, IL1B, CD40, IL10	2.954	0.999999	0.063726	14.8619
GOTERM_BP_FAT	GO:0010557~positive regulation of macromolecule biosynthetic process	9	1.17801	0.0105829	IL4, TNFRSF1A, SLC11A1, TNF, VEGFA, SMAD3, IL1B, IL10, TGFB2	2.90883	1	0.0687508	16.1125
BIOCARTA	h_inflamPathway:Cytokines and Inflammatory Response	4	0.52356	0.0115361	IL4, TNF, IL10, LTA	7.8956	0.550949	0.124917	11.284
GOTERM_BP_FAT	GO:0051090~regulation of transcription factor activity	4	0.52356	0.0122336	IL4, TNF, IL1B, IL10	8.20874	1	0.0773605	18.394
GOTERM_BP_FAT	GO:0001818~negative regulation of cytokine production	3	0.39267	0.0134724	SLC11A1, TNF, IL10	16.6875	1	0.0834392	20.0677
GOTERM_BP_FAT	GO:0009891~positive regulation of biosynthetic process	9	1.17801	0.0148654	IL4, TNFRSF1A, SLC11A1, TNF, VEGFA, SMAD3, IL1B, IL10, TGFB2	2.73723	1	0.090555	21.9113
GOTERM_BP_FAT	GO:0006916~anti-apoptosis	5	0.65445	0.0154603	TNF, CD40LG, VEGFA, IL1B, IL10	5.13046	1	0.093634	22.6864
GOTERM_BP_FAT	GO:0051101~regulation of DNA binding	4	0.52356	0.0187825	IL4, TNF, IL1B, IL10	6.9876	1	0.109565	26.8836
BBID	111.Stress_influences_immunity	3	0.39267	0.0223364	IL4, TNF, IL10	11.1875	0.6768	0.431493	19.5529
BBID	112.StressandCRHinfluence	3	0.39267	0.0223364	IL4, TNF, IL10	11.1875	0.6768	0.431493	19.5529
GOTERM_BP_FAT	GO:0045893~positive regulation of transcription, DNA-dependent	7	0.91623	0.0232392	IL4, TNFRSF1A, SLC11A1, TNF, VEGFA, SMAD3, IL10	3.10194	1	0.128888	32.1787
BBID	97.Immune_injury_MS-lesions_MS_antigen	4	0.52356	0.024043	IL4, TNF, IL10, LTA	5.59375	0.703835	0.333432	20.8953
GOTERM_BP_FAT	GO:0051254~positive regulation of RNA metabolic process	7	0.91623	0.0240933	IL4, TNFRSF1A, SLC11A1, TNF, VEGFA, SMAD3, IL10	3.07614	1	0.131835	33.1515
GOTERM_BP_FAT	GO:0032583~regulation of gene-specific transcription	4	0.52356	0.0245114	IL4, TNF, SMAD3, IL10	6.3097	1	0.132983	33.6228
GOTERM_BP_FAT	GO:0045935~positive regulation of nucleobase, nucleoside, nucleotide and nucleic acid metabolic process	8	1.04712	0.0254008	IL4, TNFRSF1A, SLC11A1, TNF, VEGFA, SMAD3, CD40, IL10	2.70994	1	0.136497	34.6152
GOTERM_BP_FAT	GO:0045944~positive regulation of transcription from RNA polymerase II promoter	6	0.78534	0.029004	IL4, TNFRSF1A, SLC11A1, TNF, VEGFA, SMAD3	3.41846	1	0.151216	38.4947
BBID	113.Th1andTh2cells	3	0.39267	0.0305131	IL4, IL10, LTA	9.58929	0.787628	0.266467	25.8041
GOTERM_BP_FAT	GO:0031328~positive regulation of cellular biosynthetic process	8	1.04712	0.0392865	IL4, TNFRSF1A, SLC11A1, TNF, VEGFA, SMAD3, IL1B, IL10	2.46861	1	0.19141	48.4105
KEGG_PATHWAY	hsa04640:Hematopoietic cell lineage	4	0.52356	0.0420864	IL4, TNF, IL1B, CD14	5.03216	0.960237	0.148913	36.3176
GOTERM_BP_FAT	GO:0045941~positive regulation of transcription	7	0.91623	0.0468151	IL4, TNFRSF1A, SLC11A1, TNF, VEGFA, SMAD3, IL10	2.62345	1	0.220834	54.6958
GOTERM_BP_FAT	GO:0010628~positive regulation of gene expression	7	0.91623	0.0527114	IL4, TNFRSF1A, SLC11A1, TNF, VEGFA, SMAD3, IL10	2.54669	1	0.244052	59.1081
BBID	56.Macrophage_regulation_of_CD4+T_cells	3	0.39267	0.0607559	IL4, TNF, IL10	6.7125	0.956457	0.324127	45.3213
GOTERM_BP_FAT	GO:0001934~positive regulation of protein amino acid phosphorylation	3	0.39267	0.0645639	IL4, TNF, IL1B	7.125	1	0.287304	66.7848
GOTERM_BP_FAT	GO:0042327~positive regulation of phosphorylation	3	0.39267	0.0749923	IL4, TNF, IL1B	6.53737	1	0.321127	72.3983
GOTERM_BP_FAT	GO:0010608~posttranscriptional regulation of gene expression	4	0.52356	0.0752471	SLC11A1, TNF, VEGFA, SMAD3	4.00711	1	0.32114	72.5236
GOTERM_BP_FAT	GO:0010562~positive regulation of phosphorus metabolic process	3	0.39267	0.0790338	IL4, TNF, IL1B	6.34125	1	0.331068	74.3237
GOTERM_BP_FAT	GO:0045937~positive regulation of phosphate metabolic process	3	0.39267	0.0790338	IL4, TNF, IL1B	6.34125	1	0.331068	74.3237
GOTERM_BP_FAT	GO:0032270~positive regulation of cellular protein metabolic process	4	0.52356	0.0945733	IL4, AGTR1, TNF, IL1B	3.62876	1	0.376395	80.6139
GOTERM_BP_FAT	GO:0051247~positive regulation of protein metabolic process	4	0.52356	0.103974	IL4, AGTR1, TNF, IL1B	3.47942	1	0.403503	83.6831
GOTERM_BP_FAT	GO:0006357~regulation of transcription from RNA polymerase II promoter	7	0.91623	0.121493	IL4, TNFRSF1A, SLC11A1, TNF, VEGFA, SMAD3, ZFHX3	2.03525	1	0.451031	88.2232
GOTERM_BP_FAT	GO:0032268~regulation of cellular protein metabolic process	5	0.65445	0.178889	IL4, AGTR1, TNF, IL1B, IL10	2.22969	1	0.579987	96.1411
GOTERM_MF_FAT	GO:0042802~identical protein binding	6	0.78534	0.181182	SLC11A1, NOD1, TNF, VEGFA, SMAD3, TGFB2	1.96316	1	0.838893	92.8225
GOTERM_BP_FAT	GO:0001932~regulation of protein amino acid phosphorylation	3	0.39267	0.192611	IL4, TNF, IL1B	3.66546	1	0.607754	97.0786
GOTERM_MF_FAT	GO:0042803~protein homodimerization activity	4	0.52356	0.20699	SLC11A1, VEGFA, SMAD3, TGFB2	2.50782	1	0.871248	95.2937
GOTERM_BP_FAT	GO:0031401~positive regulation of protein modification process	3	0.39267	0.216415	IL4, TNF, IL1B	3.39104	1	0.651404	98.2178
BBID	80.T_cell_Activation	3	0.39267	0.217191	IL4, IL10, LTA	3.19643	0.999995	0.671438	90.543
GOTERM_BP_FAT	GO:0000122~negative regulation of transcription from RNA polymerase II promoter	3	0.39267	0.352366	TNF, SMAD3, ZFHX3	2.38393	1	0.840908	99.9234
GOTERM_BP_FAT	GO:0031399~regulation of protein modification process	3	0.39267	0.400813	IL4, TNF, IL1B	2.14958	1	0.884037	99.9788
GOTERM_BP_FAT	GO:0051172~negative regulation of nitrogen compound metabolic process	4	0.52356	0.437074	TNF, SMAD3, ZFHX3, IL10	1.62909	1	0.908907	99.9924
GOTERM_BP_FAT	GO:0010558~negative regulation of macromolecule biosynthetic process	4	0.52356	0.471455	TNF, SMAD3, ZFHX3, IL10	1.5457	1	0.929412	99.9973
GOTERM_BP_FAT	GO:0031327~negative regulation of cellular biosynthetic process	4	0.52356	0.488311	TNF, SMAD3, ZFHX3, IL10	1.50713	1	0.937306	99.9984
GOTERM_BP_FAT	GO:0045892~negative regulation of transcription, DNA-dependent	3	0.39267	0.496809	TNF, SMAD3, ZFHX3	1.78125	1	0.940534	99.9988
GOTERM_BP_FAT	GO:0009890~negative regulation of biosynthetic process	4	0.52356	0.502561	TNF, SMAD3, ZFHX3, IL10	1.47557	1	0.942809	99.999
GOTERM_BP_FAT	GO:0051253~negative regulation of RNA metabolic process	3	0.39267	0.505737	TNF, SMAD3, ZFHX3	1.75173	1	0.943827	99.9991
GOTERM_BP_FAT	GO:0016481~negative regulation of transcription	3	0.39267	0.635558	TNF, SMAD3, ZFHX3	1.38154	1	0.982459	100
GOTERM_BP_FAT	GO:0010605~negative regulation of macromolecule metabolic process	4	0.52356	0.671963	TNF, SMAD3, ZFHX3, IL10	1.15191	1	0.988348	100
GOTERM_BP_FAT	GO:0010629~negative regulation of gene expression	3	0.39267	0.686298	TNF, SMAD3, ZFHX3	1.25818	1	0.990126	100
GOTERM_BP_FAT	GO:0045934~negative regulation of nucleobase, nucleoside, nucleotide and nucleic acid metabolic process	3	0.39267	0.694701	TNF, SMAD3, ZFHX3	1.23853	1	0.990902	100
GOTERM_BP_FAT	GO:0006355~regulation of transcription, DNA-dependent	8	1.04712	0.735718	IL4, TNFRSF1A, SLC11A1, TNF, VEGFA, SMAD3, ZFHX3, IL10	0.953751	1	0.994556	100
GOTERM_BP_FAT	GO:0051252~regulation of RNA metabolic process	8	1.04712	0.757356	IL4, TNFRSF1A, SLC11A1, TNF, VEGFA, SMAD3, ZFHX3, IL10	0.932708	1	0.995924	100
GOTERM_BP_FAT	GO:0045449~regulation of transcription	9	1.17801	0.936775	IL4, TNFRSF1A, SLC11A1, TNF, VEGFA, SMAD3, IL1B, ZFHX3, IL10	0.731401	1	0.999974	100
SP_PIR_KEYWORDS	acetylation	4	0.52356	0.996952	CASP3, VEGFA, SMAD3, MIF	0.423177	1	1	100
Annotation Cluster 34	Enrichment Score: 1.9388576205799821
Category	Term	Count	%	PValue	Genes	Fold Enrichment	Bonferroni	Benjamini	FDR
GOTERM_BP_FAT	GO:0051222~positive regulation of protein transport	7	0.91623	6.39481e-07	TNF, SMAD3, IL1B, IL10, NFKBIL1, LTA, TGFB2	22.084	0.000911484	4.34229e-05	0.00105601
GOTERM_BP_FAT	GO:0051094~positive regulation of developmental process	10	1.3089	5.14572e-06	AGTR1, TNFRSF1A, TNF, TGFBR2, SMAD3, ERAP1, IL1B, CCL5, ZFHX3, TGFB2	7.60342	0.00731096	0.0001983	0.00849714
GOTERM_BP_FAT	GO:0044093~positive regulation of molecular function	12	1.57068	7.26046e-05	IL4, AGTR1, SLC11A1, DAB1, NOD1, TNF, TGFBR2, SMAD3, IL1B, NLRP1, IL10, TGFB2	4.3285	0.0983581	0.00139818	0.119829
GOTERM_BP_FAT	GO:0051050~positive regulation of transport	8	1.04712	7.60456e-05	SLC11A1, TNF, SMAD3, IL1B, IL10, NFKBIL1, LTA, TGFB2	7.58296	0.102772	0.00142589	0.125505
GOTERM_BP_FAT	GO:0070304~positive regulation of stress-activated protein kinase signaling pathway	4	0.52356	0.000120585	NOD1, TNF, IL1B, TGFB2	40.2619	0.157991	0.00209493	0.198944
GOTERM_BP_FAT	GO:0050900~leukocyte migration	5	0.65445	0.000140213	TNF, IL1B, CCL5, IL10, TGFB2	18.5417	0.181234	0.00229572	0.231291
GOTERM_BP_FAT	GO:0045787~positive regulation of cell cycle	5	0.65445	0.000140213	TNF, IL1B, NFKBIL1, LTA, TGFB2	18.5417	0.181234	0.00229572	0.231291
GOTERM_BP_FAT	GO:0051130~positive regulation of cellular component organization	7	0.91623	0.000190637	SLC11A1, TNF, SMAD3, IL1B, NFKBIL1, LTA, TGFB2	8.17472	0.23805	0.00282802	0.314347
GOTERM_BP_FAT	GO:0030155~regulation of cell adhesion	6	0.78534	0.000434422	DAB1, TNF, IL18, SMAD3, IL1B, TGFB2	9.2573	0.461851	0.00532731	0.714978
GOTERM_BP_FAT	GO:0043085~positive regulation of catalytic activity	10	1.3089	0.000635984	AGTR1, SLC11A1, DAB1, NOD1, TNF, TGFBR2, SMAD3, IL1B, NLRP1, TGFB2	4.0649	0.596348	0.00717416	1.04508
GOTERM_BP_FAT	GO:0032874~positive regulation of stress-activated MAPK cascade	3	0.39267	0.00075241	NOD1, IL1B, TGFB2	70.4583	0.658135	0.00828595	1.23528
GOTERM_BP_FAT	GO:0032872~regulation of stress-activated MAPK cascade	3	0.39267	0.000937691	NOD1, IL1B, TGFB2	63.4125	0.737571	0.0101601	1.53726
GOTERM_BP_FAT	GO:0043410~positive regulation of MAPKKK cascade	4	0.52356	0.00143387	NOD1, TNF, IL1B, TGFB2	17.6146	0.870771	0.0146128	2.3417
GOTERM_BP_FAT	GO:0043408~regulation of MAPKKK cascade	5	0.65445	0.0016486	NOD1, TNF, IL1B, TIMP2, TGFB2	9.6961	0.904901	0.0164328	2.6879
GOTERM_BP_FAT	GO:0016477~cell migration	7	0.91623	0.0017518	DAB1, TNF, IL1B, CCL5, IL10, KDR, TGFB2	5.36096	0.917937	0.0172131	2.8539
GOTERM_BP_FAT	GO:0051174~regulation of phosphorus metabolic process	9	1.17801	0.00176463	IL4, SLC11A1, CASP3, DAB1, TNF, TGFBR2, SMAD3, IL1B, TGFB2	3.92242	0.919426	0.0171026	2.8745
GOTERM_BP_FAT	GO:0019220~regulation of phosphate metabolic process	9	1.17801	0.00176463	IL4, SLC11A1, CASP3, DAB1, TNF, TGFBR2, SMAD3, IL1B, TGFB2	3.92242	0.919426	0.0171026	2.8745
GOTERM_BP_FAT	GO:0045785~positive regulation of cell adhesion	4	0.52356	0.00272662	TNF, SMAD3, IL1B, TGFB2	14.0917	0.979625	0.0251265	4.40867
GOTERM_BP_FAT	GO:0048870~cell motility	7	0.91623	0.00298431	DAB1, TNF, IL1B, CCL5, IL10, KDR, TGFB2	4.81963	0.985906	0.0267812	4.81574
GOTERM_BP_FAT	GO:0051674~localization of cell	7	0.91623	0.00298431	DAB1, TNF, IL1B, CCL5, IL10, KDR, TGFB2	4.81963	0.985906	0.0267812	4.81574
GOTERM_BP_FAT	GO:0045860~positive regulation of protein kinase activity	6	0.78534	0.00376427	SLC11A1, DAB1, TNF, TGFBR2, IL1B, TGFB2	5.68722	0.995383	0.0315048	6.03795
GOTERM_BP_FAT	GO:0070302~regulation of stress-activated protein kinase signaling pathway	4	0.52356	0.00405261	NOD1, TNF, IL1B, TGFB2	12.2536	0.996944	0.0332972	6.48605
GOTERM_BP_FAT	GO:0051726~regulation of cell cycle	7	0.91623	0.00431596	CASP3, TNF, SMAD3, IL1B, NFKBIL1, LTA, TGFB2	4.47017	0.997904	0.0348267	6.89354
GOTERM_BP_FAT	GO:0033674~positive regulation of kinase activity	6	0.78534	0.00437119	SLC11A1, DAB1, TNF, TGFBR2, IL1B, TGFB2	5.49026	0.998064	0.0350674	6.97879
GOTERM_BP_FAT	GO:0051347~positive regulation of transferase activity	6	0.78534	0.00513429	SLC11A1, DAB1, TNF, TGFBR2, IL1B, TGFB2	5.28437	0.999351	0.0401782	8.14918
GOTERM_BP_FAT	GO:0045859~regulation of protein kinase activity	7	0.91623	0.00527224	SLC11A1, CASP3, DAB1, TNF, TGFBR2, IL1B, TGFB2	4.28877	0.999468	0.0410136	8.35928
GOTERM_BP_FAT	GO:0042325~regulation of phosphorylation	8	1.04712	0.00575889	IL4, SLC11A1, CASP3, DAB1, TNF, TGFBR2, IL1B, TGFB2	3.62876	0.999735	0.0433131	9.09684
GOTERM_BP_FAT	GO:0043549~regulation of kinase activity	7	0.91623	0.00620904	SLC11A1, CASP3, DAB1, TNF, TGFBR2, IL1B, TGFB2	4.14461	0.999861	0.045906	9.7741
GOTERM_BP_FAT	GO:0051338~regulation of transferase activity	7	0.91623	0.00754474	SLC11A1, CASP3, DAB1, TNF, TGFBR2, IL1B, TGFB2	3.97749	0.99998	0.0533447	11.7559
BIOCARTA	h_nthiPathway:NFkB activation by Nontypeable Hemophilus influenzae	4	0.52356	0.00920851	TNF, TGFBR2, SMAD3, IL1B	8.55357	0.471827	0.147501	9.10451
GOTERM_BP_FAT	GO:0010557~positive regulation of macromolecule biosynthetic process	9	1.17801	0.0105829	IL4, TNFRSF1A, SLC11A1, TNF, VEGFA, SMAD3, IL1B, IL10, TGFB2	2.90883	1	0.0687508	16.1125
GOTERM_BP_FAT	GO:0000060~protein import into nucleus, translocation	3	0.39267	0.0108799	SLC11A1, TNF, TGFB2	18.6507	1	0.0699872	16.5274
GOTERM_BP_FAT	GO:0080135~regulation of cellular response to stress	4	0.52356	0.0122336	NOD1, TNF, IL1B, TGFB2	8.20874	1	0.0773605	18.394
GOTERM_BP_FAT	GO:0009891~positive regulation of biosynthetic process	9	1.17801	0.0148654	IL4, TNFRSF1A, SLC11A1, TNF, VEGFA, SMAD3, IL1B, IL10, TGFB2	2.73723	1	0.090555	21.9113
GOTERM_BP_FAT	GO:0051336~regulation of hydrolase activity	6	0.78534	0.020153	AGTR1, NOD1, TNF, SMAD3, NLRP1, TGFB2	3.76335	1	0.116213	28.5519
GOTERM_BP_FAT	GO:0006928~cell motion	7	0.91623	0.02282	DAB1, TNF, IL1B, CCL5, IL10, KDR, TGFB2	3.115	1	0.127673	31.6964
KEGG_PATHWAY	hsa04010:MAPK signaling pathway	7	0.91623	0.0317186	TNFRSF1A, CASP3, TNF, TGFBR2, IL1B, CD14, TGFB2	2.83648	0.91085	0.125674	28.7006
KEGG_PATHWAY	hsa05210:Colorectal cancer	4	0.52356	0.0396741	CASP3, TGFBR2, SMAD3, TGFB2	5.15198	0.951983	0.147686	34.6143
KEGG_PATHWAY	hsa04350:TGF-beta signaling pathway	4	0.52356	0.0433199	TNF, TGFBR2, SMAD3, TGFB2	4.97432	0.9639	0.146291	37.173
GOTERM_BP_FAT	GO:0006606~protein import into nucleus	3	0.39267	0.0607919	SLC11A1, TNF, TGFB2	7.37355	1	0.274257	64.5025
GOTERM_BP_FAT	GO:0051170~nuclear import	3	0.39267	0.0632978	SLC11A1, TNF, TGFB2	7.20597	1	0.283245	66.0346
GOTERM_BP_FAT	GO:0034504~protein localization in nucleus	3	0.39267	0.0710207	SLC11A1, TNF, TGFB2	6.74601	1	0.309197	70.3747
GOTERM_BP_FAT	GO:0032147~activation of protein kinase activity	3	0.39267	0.0987416	SLC11A1, TGFBR2, TGFB2	5.5625	1	0.387925	82.0363
GOTERM_BP_FAT	GO:0017038~protein import	3	0.39267	0.124282	SLC11A1, TNF, TGFB2	4.84065	1	0.456906	88.8257
GOTERM_BP_FAT	GO:0043086~negative regulation of catalytic activity	4	0.52356	0.138495	CASP3, CCR2, IL1B, TGFB2	3.05235	1	0.490772	91.4717
GOTERM_BP_FAT	GO:0033365~protein localization in organelle	3	0.39267	0.147984	SLC11A1, TNF, TGFB2	4.34332	1	0.513454	92.8971
GOTERM_BP_FAT	GO:0006913~nucleocytoplasmic transport	3	0.39267	0.164265	SLC11A1, TNF, TGFB2	4.0649	1	0.550511	94.835
GOTERM_BP_FAT	GO:0051169~nuclear transport	3	0.39267	0.167559	SLC11A1, TNF, TGFB2	4.01345	1	0.556107	95.1612
GOTERM_MF_FAT	GO:0042802~identical protein binding	6	0.78534	0.181182	SLC11A1, NOD1, TNF, VEGFA, SMAD3, TGFB2	1.96316	1	0.838893	92.8225
GOTERM_BP_FAT	GO:0006468~protein amino acid phosphorylation	6	0.78534	0.19849	TNF, BLK, TGFBR2, IL1B, KDR, TGFB2	1.90142	1	0.618968	97.4107
GOTERM_BP_FAT	GO:0044092~negative regulation of molecular function	4	0.52356	0.203466	CASP3, CCR2, IL1B, TGFB2	2.53144	1	0.628053	97.6637
GOTERM_BP_FAT	GO:0006605~protein targeting	3	0.39267	0.264686	SLC11A1, TNF, TGFB2	2.94942	1	0.733021	99.3763
GOTERM_BP_FAT	GO:0007507~heart development	3	0.39267	0.264686	CASP3, TGFBR2, TGFB2	2.94942	1	0.733021	99.3763
GOTERM_BP_FAT	GO:0016310~phosphorylation	6	0.78534	0.315867	TNF, BLK, TGFBR2, IL1B, KDR, TGFB2	1.58531	1	0.800322	99.8105
GOTERM_BP_FAT	GO:0008104~protein localization	6	0.78534	0.392818	SLC11A1, TNF, CD40LG, IL10, NFKBIL1, TGFB2	1.43793	1	0.878147	99.9736
GOTERM_BP_FAT	GO:0006796~phosphate metabolic process	6	0.78534	0.477768	TNF, BLK, TGFBR2, IL1B, KDR, TGFB2	1.30344	1	0.932322	99.9978
GOTERM_BP_FAT	GO:0006793~phosphorus metabolic process	6	0.78534	0.477768	TNF, BLK, TGFBR2, IL1B, KDR, TGFB2	1.30344	1	0.932322	99.9978
GOTERM_BP_FAT	GO:0006886~intracellular protein transport	3	0.39267	0.52329	SLC11A1, TNF, TGFB2	1.69552	1	0.950699	99.9995
GOTERM_BP_FAT	GO:0034613~cellular protein localization	3	0.39267	0.574798	SLC11A1, TNF, TGFB2	1.54288	1	0.968711	99.9999
GOTERM_BP_FAT	GO:0070727~cellular macromolecule localization	3	0.39267	0.578797	SLC11A1, TNF, TGFB2	1.5317	1	0.969586	99.9999
GOTERM_BP_FAT	GO:0046907~intracellular transport	4	0.52356	0.596371	SLC11A1, TNF, CD209, TGFB2	1.28691	1	0.97413	100
GOTERM_BP_FAT	GO:0015031~protein transport	4	0.52356	0.696822	SLC11A1, TNF, CD40LG, TGFB2	1.10958	1	0.991033	100
GOTERM_BP_FAT	GO:0045184~establishment of protein localization	4	0.52356	0.702817	SLC11A1, TNF, CD40LG, TGFB2	1.09948	1	0.991492	100
Annotation Cluster 35	Enrichment Score: 1.8388221582031141
Category	Term	Count	%	PValue	Genes	Fold Enrichment	Bonferroni	Benjamini	FDR
GOTERM_BP_FAT	GO:0045670~regulation of osteoclast differentiation	3	0.39267	0.0046434	IL4, TNF, CCL5	28.8239	0.998689	0.0370075	7.39788
GOTERM_BP_FAT	GO:0002761~regulation of myeloid leukocyte differentiation	3	0.39267	0.015575	IL4, TNF, CCL5	15.4665	1	0.0939047	22.835
GOTERM_BP_FAT	GO:0045637~regulation of myeloid cell differentiation	3	0.39267	0.0420989	IL4, TNF, CCL5	9.05893	1	0.202539	50.8487
Annotation Cluster 36	Enrichment Score: 1.7724202599434158
Category	Term	Count	%	PValue	Genes	Fold Enrichment	Bonferroni	Benjamini	FDR
GOTERM_BP_FAT	GO:0042060~wound healing	8	1.04712	2.84223e-05	SLC11A1, CD40LG, FGB, TGFBR2, SMAD3, IL1B, CD40, TGFB2	8.8534	0.0397203	0.000643138	0.0469253
GOTERM_BP_FAT	GO:0030168~platelet activation	3	0.39267	0.00967682	CD40LG, FGB, CD40	19.8164	0.999999	0.0638974	14.8349
GOTERM_BP_FAT	GO:0050817~coagulation	3	0.39267	0.0817656	CD40LG, FGB, CD40	6.21691	1	0.338831	75.5529
GOTERM_BP_FAT	GO:0007596~blood coagulation	3	0.39267	0.0817656	CD40LG, FGB, CD40	6.21691	1	0.338831	75.5529
GOTERM_BP_FAT	GO:0007599~hemostasis	3	0.39267	0.0901327	CD40LG, FGB, CD40	5.87153	1	0.364611	78.9827
GOTERM_BP_FAT	GO:0050878~regulation of body fluid levels	3	0.39267	0.139979	CD40LG, FGB, CD40	4.49734	1	0.493638	91.711
Annotation Cluster 37	Enrichment Score: 1.764526395392512
Category	Term	Count	%	PValue	Genes	Fold Enrichment	Bonferroni	Benjamini	FDR
GOTERM_BP_FAT	GO:0051241~negative regulation of multicellular organismal process	5	0.65445	0.00712	SLC11A1, TNF, VEGFA, TGFBR2, IL10	6.44436	0.999962	0.0511674	11.1302
GOTERM_BP_FAT	GO:0048661~positive regulation of smooth muscle cell proliferation	3	0.39267	0.00909912	TNF, VEGFA, TGFBR2	20.4556	0.999998	0.0613151	14.0107
GOTERM_BP_FAT	GO:0048660~regulation of smooth muscle cell proliferation	3	0.39267	0.0193688	TNF, VEGFA, TGFBR2	13.7853	1	0.112363	27.6018
GOTERM_BP_FAT	GO:0030099~myeloid cell differentiation	3	0.39267	0.0697128	TNF, VEGFA, TGFBR2	6.81855	1	0.306088	69.6784
Annotation Cluster 38	Enrichment Score: 1.7585888041809126
Category	Term	Count	%	PValue	Genes	Fold Enrichment	Bonferroni	Benjamini	FDR
GOTERM_BP_FAT	GO:0051259~protein oligomerization	5	0.65445	0.00873547	TNFRSF1A, NOD1, ANGPT1, ITPR3, MIF	6.07399	0.999996	0.059488	13.4881
GOTERM_BP_FAT	GO:0070271~protein complex biogenesis	8	1.04712	0.00880795	TNFRSF1A, NOD1, FGB, SMAD3, ANGPT1, CD40, ITPR3, MIF	3.34851	0.999997	0.059685	13.5925
GOTERM_BP_FAT	GO:0006461~protein complex assembly	8	1.04712	0.00880795	TNFRSF1A, NOD1, FGB, SMAD3, ANGPT1, CD40, ITPR3, MIF	3.34851	0.999997	0.059685	13.5925
GOTERM_BP_FAT	GO:0043933~macromolecular complex subunit organization	9	1.17801	0.0167125	AGTR1, TNFRSF1A, NOD1, FGB, SMAD3, ANGPT1, CD40, ITPR3, MIF	2.6794	1	0.099219	24.2943
GOTERM_BP_FAT	GO:0065003~macromolecular complex assembly	8	1.04712	0.0342793	TNFRSF1A, NOD1, FGB, SMAD3, ANGPT1, CD40, ITPR3, MIF	2.54286	1	0.172914	43.7861
GOTERM_BP_FAT	GO:0051260~protein homooligomerization	3	0.39267	0.0723366	ANGPT1, ITPR3, MIF	6.675	1	0.313188	71.0602
Annotation Cluster 39	Enrichment Score: 1.6739205090482956
Category	Term	Count	%	PValue	Genes	Fold Enrichment	Bonferroni	Benjamini	FDR
GOTERM_BP_FAT	GO:0003013~circulatory system process	5	0.65445	0.0109702	AGTR1, ACE, MTHFR, VEGFA, ERAP1	5.68212	1	0.0702351	16.6531
GOTERM_BP_FAT	GO:0008015~blood circulation	5	0.65445	0.0109702	AGTR1, ACE, MTHFR, VEGFA, ERAP1	5.68212	1	0.0702351	16.6531
GOTERM_BP_FAT	GO:0008217~regulation of blood pressure	3	0.39267	0.0790338	AGTR1, ACE, ERAP1	6.34125	1	0.331068	74.3237
Annotation Cluster 40	Enrichment Score: 1.5715268570226077
Category	Term	Count	%	PValue	Genes	Fold Enrichment	Bonferroni	Benjamini	FDR
GOTERM_BP_FAT	GO:0045597~positive regulation of cell differentiation	6	0.78534	0.00421333	AGTR1, TGFBR2, SMAD3, CCL5, ZFHX3, TGFB2	5.53821	0.997573	0.0343996	6.73493
GOTERM_BP_FAT	GO:0016202~regulation of striated muscle tissue development	3	0.39267	0.0226541	TGFBR2, SMAD3, ZFHX3	12.6825	1	0.127289	31.5047
GOTERM_BP_FAT	GO:0048634~regulation of muscle development	3	0.39267	0.0235089	TGFBR2, SMAD3, ZFHX3	12.4338	1	0.129801	32.4874
GOTERM_MF_FAT	GO:0019899~enzyme binding	5	0.65445	0.230615	TGFBR2, SMAD3, CD40, ZFHX3, NLRP1	2.00194	1	0.886591	96.8408
Annotation Cluster 41	Enrichment Score: 1.51173563460675
Category	Term	Count	%	PValue	Genes	Fold Enrichment	Bonferroni	Benjamini	FDR
GOTERM_MF_FAT	GO:0030246~carbohydrate binding	6	0.78534	0.0250817	MBL2, NOD1, CD209, VEGFA, TGFBR2, CD14	3.54921	0.999051	0.261113	28.448
GOTERM_MF_FAT	GO:0005539~glycosaminoglycan binding	4	0.52356	0.0280415	NOD1, VEGFA, TGFBR2, CD14	5.98295	0.999587	0.277266	31.2584
GOTERM_MF_FAT	GO:0001871~pattern binding	4	0.52356	0.0357232	NOD1, VEGFA, TGFBR2, CD14	5.43904	0.999953	0.31843	38.0833
GOTERM_MF_FAT	GO:0030247~polysaccharide binding	4	0.52356	0.0357232	NOD1, VEGFA, TGFBR2, CD14	5.43904	0.999953	0.31843	38.0833
Annotation Cluster 42	Enrichment Score: 1.491100233560258
Category	Term	Count	%	PValue	Genes	Fold Enrichment	Bonferroni	Benjamini	FDR
GOTERM_BP_FAT	GO:0048871~multicellular organismal homeostasis	5	0.65445	0.000652074	SLC11A1, VEGFA, IL1B, COL11A2, KDR	12.4338	0.60551	0.00729735	1.07138
GOTERM_BP_FAT	GO:0001894~tissue homeostasis	3	0.39267	0.0347549	VEGFA, COL11A2, KDR	10.0655	1	0.173924	44.2416
GOTERM_BP_FAT	GO:0060249~anatomical structure homeostasis	3	0.39267	0.0873158	VEGFA, COL11A2, KDR	5.98231	1	0.356066	77.882
KEGG_PATHWAY	hsa04510:Focal adhesion	3	0.39267	0.548521	VEGFA, COL11A2, KDR	1.6148	1	0.86304	99.9763
Annotation Cluster 43	Enrichment Score: 1.4893305259406566
Category	Term	Count	%	PValue	Genes	Fold Enrichment	Bonferroni	Benjamini	FDR
GOTERM_BP_FAT	GO:0050678~regulation of epithelial cell proliferation	5	0.65445	0.000328502	VEGFA, SMAD3, MMP12, KDR, TGFB2	14.8856	0.374073	0.00425022	0.541097
GOTERM_MF_FAT	GO:0005160~transforming growth factor beta receptor binding	3	0.39267	0.00282214	TGFBR2, SMAD3, TGFB2	36.9535	0.539002	0.0503141	3.65582
GOTERM_BP_FAT	GO:0045597~positive regulation of cell differentiation	6	0.78534	0.00421333	AGTR1, TGFBR2, SMAD3, CCL5, ZFHX3, TGFB2	5.53821	0.997573	0.0343996	6.73493
GOTERM_BP_FAT	GO:0030334~regulation of cell migration	5	0.65445	0.00790051	ACE, VEGFA, SMAD3, KDR, TGFB2	6.2537	0.999988	0.0552534	12.2769
GOTERM_BP_FAT	GO:0030335~positive regulation of cell migration	4	0.52356	0.00822476	VEGFA, SMAD3, KDR, TGFB2	9.5	0.999992	0.0569086	12.7491
GOTERM_BP_FAT	GO:0040017~positive regulation of locomotion	4	0.52356	0.0106949	VEGFA, SMAD3, KDR, TGFB2	8.62755	1	0.0691434	16.2692
GOTERM_BP_FAT	GO:0051272~positive regulation of cell motion	4	0.52356	0.0106949	VEGFA, SMAD3, KDR, TGFB2	8.62755	1	0.0691434	16.2692
GOTERM_BP_FAT	GO:0040012~regulation of locomotion	5	0.65445	0.0122142	ACE, VEGFA, SMAD3, KDR, TGFB2	5.50456	1	0.077584	18.3675
GOTERM_BP_FAT	GO:0051270~regulation of cell motion	5	0.65445	0.01243	ACE, VEGFA, SMAD3, KDR, TGFB2	5.47604	1	0.0782157	18.6615
GOTERM_BP_FAT	GO:0007167~enzyme linked receptor protein signaling pathway	6	0.78534	0.0213248	VEGFA, TGFBR2, SMAD3, ANGPT1, KDR, TGFB2	3.70833	1	0.120684	29.9499
GOTERM_BP_FAT	GO:0022604~regulation of cell morphogenesis	4	0.52356	0.0231145	VEGFA, SMAD3, KDR, TGFB2	6.4542	1	0.128729	32.0356
KEGG_PATHWAY	hsa05212:Pancreatic cancer	4	0.52356	0.026758	VEGFA, TGFBR2, SMAD3, TGFB2	6.01064	0.869213	0.112776	24.7724
GOTERM_BP_FAT	GO:0007179~transforming growth factor beta receptor signaling pathway	3	0.39267	0.0317785	TGFBR2, SMAD3, TGFB2	10.5687	1	0.163472	41.3333
KEGG_PATHWAY	hsa05210:Colorectal cancer	4	0.52356	0.0396741	CASP3, TGFBR2, SMAD3, TGFB2	5.15198	0.951983	0.147686	34.6143
GOTERM_MF_FAT	GO:0046983~protein dimerization activity	7	0.91623	0.0411784	AGTR1, SLC11A1, VEGFA, TGFBR2, SMAD3, COL11A2, TGFB2	2.70447	0.99999	0.347362	42.5436
KEGG_PATHWAY	hsa04350:TGF-beta signaling pathway	4	0.52356	0.0433199	TNF, TGFBR2, SMAD3, TGFB2	4.97432	0.9639	0.146291	37.173
GOTERM_MF_FAT	GO:0046982~protein heterodimerization activity	4	0.52356	0.0742396	AGTR1, TGFBR2, COL11A2, TGFB2	4.02699	1	0.529928	63.8163
GOTERM_BP_FAT	GO:0007178~transmembrane receptor protein serine/threonine kinase signaling pathway	3	0.39267	0.0831425	TGFBR2, SMAD3, TGFB2	6.15655	1	0.342689	76.1513
KEGG_PATHWAY	hsa05220:Chronic myeloid leukemia	3	0.39267	0.146988	TGFBR2, SMAD3, TGFB2	4.32766	0.999993	0.357004	81.1475
GOTERM_MF_FAT	GO:0042802~identical protein binding	6	0.78534	0.181182	SLC11A1, NOD1, TNF, VEGFA, SMAD3, TGFB2	1.96316	1	0.838893	92.8225
GOTERM_MF_FAT	GO:0042803~protein homodimerization activity	4	0.52356	0.20699	SLC11A1, VEGFA, SMAD3, TGFB2	2.50782	1	0.871248	95.2937
GOTERM_BP_FAT	GO:0040008~regulation of growth	4	0.52356	0.211908	AGTR1, TGFBR2, SMAD3, TGFB2	2.47947	1	0.643772	98.0407
GOTERM_BP_FAT	GO:0001558~regulation of cell growth	3	0.39267	0.228424	AGTR1, SMAD3, TGFB2	3.26869	1	0.672803	98.619
KEGG_PATHWAY	hsa05200:Pathways in cancer	5	0.65445	0.344973	CASP3, VEGFA, TGFBR2, SMAD3, TGFB2	1.64926	1	0.665183	98.8207
GOTERM_CC_FAT	GO:0005829~cytosol	6	0.78534	0.786729	MTHFR, CASP3, MSH5, TGFBR2, SMAD3, ERAP1	0.915288	1	0.996327	100
Annotation Cluster 44	Enrichment Score: 1.486149916711219
Category	Term	Count	%	PValue	Genes	Fold Enrichment	Bonferroni	Benjamini	FDR
SP_PIR_KEYWORDS	mitogen	4	0.52356	0.000352554	VEGFA, IL1B, TIMP2, TGFB2	28.5916	0.0641423	0.00389193	0.436532
GOTERM_CC_FAT	GO:0030141~secretory granule	6	0.78534	0.0017718	SLC11A1, FGB, VEGFA, ABCC4, IL1B, TGFB2	6.76296	0.201658	0.0171753	2.03558
GOTERM_CC_FAT	GO:0044433~cytoplasmic vesicle part	5	0.65445	0.0127966	SLC11A1, FGB, VEGFA, ABCC4, TGFB2	5.42484	0.805176	0.103309	13.8742
GOTERM_BP_FAT	GO:0051781~positive regulation of cell division	3	0.39267	0.0141584	VEGFA, IL1B, TGFB2	16.2596	1	0.0871509	20.9807
GOTERM_CC_FAT	GO:0031093~platelet alpha granule lumen	3	0.39267	0.0168119	FGB, VEGFA, TGFB2	14.8455	0.883896	0.125916	17.8503
GOTERM_CC_FAT	GO:0060205~cytoplasmic membrane-bounded vesicle lumen	3	0.39267	0.0192162	FGB, VEGFA, TGFB2	13.8333	0.914924	0.134937	20.15
GOTERM_BP_FAT	GO:0051302~regulation of cell division	3	0.39267	0.0201697	VEGFA, IL1B, TGFB2	13.492	1	0.115841	28.572
GOTERM_CC_FAT	GO:0031983~vesicle lumen	3	0.39267	0.0208945	FGB, VEGFA, TGFB2	13.2319	0.931555	0.138417	21.7203
GOTERM_CC_FAT	GO:0031091~platelet alpha granule	3	0.39267	0.0301457	FGB, VEGFA, TGFB2	10.869	0.979501	0.185026	29.8812
GOTERM_CC_FAT	GO:0016023~cytoplasmic membrane-bounded vesicle	7	0.91623	0.0497519	SLC11A1, FGB, VEGFA, CTLA4, ABCC4, IL1B, TGFB2	2.58222	0.998468	0.265543	44.6682
GOTERM_CC_FAT	GO:0031988~membrane-bounded vesicle	7	0.91623	0.0565259	SLC11A1, FGB, VEGFA, CTLA4, ABCC4, IL1B, TGFB2	2.50039	0.999382	0.285301	49.0737
GOTERM_CC_FAT	GO:0031410~cytoplasmic vesicle	7	0.91623	0.090044	SLC11A1, FGB, VEGFA, CTLA4, ABCC4, IL1B, TGFB2	2.21218	0.999994	0.406089	66.5222
GOTERM_CC_FAT	GO:0031982~vesicle	7	0.91623	0.105088	SLC11A1, FGB, VEGFA, CTLA4, ABCC4, IL1B, TGFB2	2.11973	0.999999	0.431088	72.4072
GOTERM_MF_FAT	GO:0042803~protein homodimerization activity	4	0.52356	0.20699	SLC11A1, VEGFA, SMAD3, TGFB2	2.50782	1	0.871248	95.2937
GOTERM_CC_FAT	GO:0043233~organelle lumen	8	1.04712	0.798516	CASP3, FGB, VEGFA, SMAD3, ERAP1, ITPR3, ZFHX3, TGFB2	0.891819	1	0.995909	100
GOTERM_CC_FAT	GO:0031974~membrane-enclosed lumen	8	1.04712	0.815296	CASP3, FGB, VEGFA, SMAD3, ERAP1, ITPR3, ZFHX3, TGFB2	0.874521	1	0.995914	100
Annotation Cluster 45	Enrichment Score: 1.4729968791989654
Category	Term	Count	%	PValue	Genes	Fold Enrichment	Bonferroni	Benjamini	FDR
SP_PIR_KEYWORDS	Signal-anchor	7	0.91623	0.00370038	TNF, CD40LG, CD209, BTNL2, ERAP1, ABO, NAALADL2	4.6351	0.501903	0.0286224	4.49536
GOTERM_BP_FAT	GO:0007159~leukocyte adhesion	3	0.39267	0.00746323	TNF, CD40LG, CD209	22.6473	0.999977	0.0533084	11.6362
GOTERM_BP_FAT	GO:0007155~cell adhesion	7	0.91623	0.10636	DAB1, TNF, CD40LG, CCR3, CD209, COL11A2, CCL5	2.11375	1	0.409917	84.3861
GOTERM_BP_FAT	GO:0022610~biological adhesion	7	0.91623	0.106902	DAB1, TNF, CD40LG, CCR3, CD209, COL11A2, CCL5	2.11073	1	0.410569	84.5416
GOTERM_BP_FAT	GO:0016337~cell-cell adhesion	4	0.52356	0.137428	DAB1, TNF, CD40LG, CD209	3.06341	1	0.489001	91.2955
Annotation Cluster 46	Enrichment Score: 1.2990654969719013
Category	Term	Count	%	PValue	Genes	Fold Enrichment	Bonferroni	Benjamini	FDR
GOTERM_BP_FAT	GO:0051726~regulation of cell cycle	7	0.91623	0.00431596	CASP3, TNF, SMAD3, IL1B, NFKBIL1, LTA, TGFB2	4.47017	0.997904	0.0348267	6.89354
KEGG_PATHWAY	hsa04010:MAPK signaling pathway	7	0.91623	0.0317186	TNFRSF1A, CASP3, TNF, TGFBR2, IL1B, CD14, TGFB2	2.83648	0.91085	0.125674	28.7006
KEGG_PATHWAY	hsa04210:Apoptosis	4	0.52356	0.0433199	TNFRSF1A, CASP3, TNF, IL1B	4.97432	0.9639	0.146291	37.173
KEGG_PATHWAY	hsa05010:Alzheimer's disease	5	0.65445	0.0585894	TNFRSF1A, CASP3, TNF, IL1B, ITPR3	3.31876	0.9892	0.186026	46.9347
KEGG_PATHWAY	hsa05014:Amyotrophic lateral sclerosis (ALS)	3	0.39267	0.0825012	TNFRSF1A, CASP3, TNF	6.12405	0.998432	0.244801	59.4918
BIOCARTA	h_tnfr1Pathway:TNFR1 Signaling Pathway	3	0.39267	0.107175	TNFRSF1A, CASP3, TNF	5.13214	0.999599	0.5089	68.9563
BIOCARTA	h_HivnefPathway:HIV-I Nef: negative effector of Fas and TNF	3	0.39267	0.262475	TNFRSF1A, CASP3, TNF	2.90499	1	0.826334	95.6785
Annotation Cluster 47	Enrichment Score: 0.6306714647620469
Category	Term	Count	%	PValue	Genes	Fold Enrichment	Bonferroni	Benjamini	FDR
UP_SEQ_FEATURE	repeat:LRR 7	3	0.39267	0.130973	NOD1, NLRP1, CD14	4.69492	1	0.817349	85.0515
UP_SEQ_FEATURE	repeat:LRR 6	3	0.39267	0.171676	NOD1, NLRP1, CD14	3.95714	1	0.88916	92.1918
UP_SEQ_FEATURE	repeat:LRR 5	3	0.39267	0.198561	NOD1, NLRP1, CD14	3.5974	1	0.910424	95.0048
UP_SEQ_FEATURE	repeat:LRR 4	3	0.39267	0.225925	NOD1, NLRP1, CD14	3.29762	1	0.932882	96.8791
UP_SEQ_FEATURE	repeat:LRR 3	3	0.39267	0.287898	NOD1, NLRP1, CD14	2.77926	1	0.968871	98.9916
UP_SEQ_FEATURE	repeat:LRR 1	3	0.39267	0.312913	NOD1, NLRP1, CD14	2.61321	1	0.972933	99.3786
UP_SEQ_FEATURE	repeat:LRR 2	3	0.39267	0.314225	NOD1, NLRP1, CD14	2.60502	1	0.970524	99.3945
SP_PIR_KEYWORDS	leucine-rich repeat	3	0.39267	0.315482	NOD1, NLRP1, CD14	2.59722	1	0.76643	99.0929
Annotation Cluster 48	Enrichment Score: 0.35724180540332756
Category	Term	Count	%	PValue	Genes	Fold Enrichment	Bonferroni	Benjamini	FDR
UP_SEQ_FEATURE	nucleotide phosphate-binding region:ATP	7	0.91623	0.126689	NOD1, BLK, MSH5, TGFBR2, ITPKC, NLRP1, KDR	2.01559	1	0.817993	84.0222
SP_PIR_KEYWORDS	atp-binding	8	1.04712	0.186871	NOD1, BLK, MSH5, TGFBR2, ABCC4, ITPKC, NLRP1, KDR	1.68186	1	0.603854	92.3201
GOTERM_BP_FAT	GO:0006468~protein amino acid phosphorylation	6	0.78534	0.19849	TNF, BLK, TGFBR2, IL1B, KDR, TGFB2	1.90142	1	0.618968	97.4107
UP_SEQ_FEATURE	binding site:ATP	4	0.52356	0.303581	BLK, TGFBR2, ITPKC, KDR	2.04428	1	0.972268	99.2541
GOTERM_BP_FAT	GO:0016310~phosphorylation	6	0.78534	0.315867	TNF, BLK, TGFBR2, IL1B, KDR, TGFB2	1.58531	1	0.800322	99.8105
SP_PIR_KEYWORDS	nucleotide-binding	8	1.04712	0.386884	NOD1, BLK, MSH5, TGFBR2, ABCC4, ITPKC, NLRP1, KDR	1.32274	1	0.841087	99.7688
GOTERM_MF_FAT	GO:0005524~ATP binding	9	1.17801	0.391481	NOD1, BLK, MSH5, TGFBR2, ABCC4, ITPKC, HLA-DOB, NLRP1, KDR	1.27598	1	0.979527	99.8564
GOTERM_MF_FAT	GO:0032559~adenyl ribonucleotide binding	9	1.17801	0.40639	NOD1, BLK, MSH5, TGFBR2, ABCC4, ITPKC, HLA-DOB, NLRP1, KDR	1.25894	1	0.981116	99.8964
SP_PIR_KEYWORDS	kinase	4	0.52356	0.440913	BLK, TGFBR2, ITPKC, KDR	1.62074	1	0.882743	99.9264
GOTERM_MF_FAT	GO:0030554~adenyl nucleotide binding	9	1.17801	0.466003	NOD1, BLK, MSH5, TGFBR2, ABCC4, ITPKC, HLA-DOB, NLRP1, KDR	1.19507	1	0.98915	99.9743
GOTERM_BP_FAT	GO:0006796~phosphate metabolic process	6	0.78534	0.477768	TNF, BLK, TGFBR2, IL1B, KDR, TGFB2	1.30344	1	0.932322	99.9978
GOTERM_BP_FAT	GO:0006793~phosphorus metabolic process	6	0.78534	0.477768	TNF, BLK, TGFBR2, IL1B, KDR, TGFB2	1.30344	1	0.932322	99.9978
GOTERM_MF_FAT	GO:0001883~purine nucleoside binding	9	1.17801	0.48375	NOD1, BLK, MSH5, TGFBR2, ABCC4, ITPKC, HLA-DOB, NLRP1, KDR	1.17716	1	0.990392	99.9836
GOTERM_MF_FAT	GO:0001882~nucleoside binding	9	1.17801	0.491846	NOD1, BLK, MSH5, TGFBR2, ABCC4, ITPKC, HLA-DOB, NLRP1, KDR	1.16912	1	0.990316	99.9866
UP_SEQ_FEATURE	domain:Protein kinase	3	0.39267	0.49992	BLK, TGFBR2, KDR	1.77186	1	0.998154	99.9916
GOTERM_MF_FAT	GO:0004672~protein kinase activity	4	0.52356	0.546957	BLK, TGFBR2, KDR, TGFB2	1.3822	1	0.994965	99.9971
INTERPRO	IPR000719:Protein kinase, core	3	0.39267	0.574582	BLK, TGFBR2, KDR	1.54402	1	0.998747	99.9971
GOTERM_MF_FAT	GO:0032553~ribonucleotide binding	9	1.17801	0.646904	NOD1, BLK, MSH5, TGFBR2, ABCC4, ITPKC, HLA-DOB, NLRP1, KDR	1.02649	1	0.998877	99.9999
GOTERM_MF_FAT	GO:0032555~purine ribonucleotide binding	9	1.17801	0.646904	NOD1, BLK, MSH5, TGFBR2, ABCC4, ITPKC, HLA-DOB, NLRP1, KDR	1.02649	1	0.998877	99.9999
UP_SEQ_FEATURE	active site:Proton acceptor	3	0.39267	0.684312	BLK, TGFBR2, KDR	1.26292	1	0.999962	100
GOTERM_MF_FAT	GO:0017076~purine nucleotide binding	9	1.17801	0.696948	NOD1, BLK, MSH5, TGFBR2, ABCC4, ITPKC, HLA-DOB, NLRP1, KDR	0.982601	1	0.999503	100
SP_PIR_KEYWORDS	transferase	5	0.65445	0.735676	BLK, TGFBR2, ITPKC, ABO, KDR	0.999886	1	0.98559	100
GOTERM_MF_FAT	GO:0000166~nucleotide binding	9	1.17801	0.850657	NOD1, BLK, MSH5, TGFBR2, ABCC4, ITPKC, HLA-DOB, NLRP1, KDR	0.839478	1	0.999991	100
Annotation Cluster 49	Enrichment Score: 0.3512549500556207
Category	Term	Count	%	PValue	Genes	Fold Enrichment	Bonferroni	Benjamini	FDR
KEGG_PATHWAY	hsa05010:Alzheimer's disease	5	0.65445	0.0585894	TNFRSF1A, CASP3, TNF, IL1B, ITPR3	3.31876	0.9892	0.186026	46.9347
GOTERM_BP_FAT	GO:0050890~cognition	4	0.52356	0.804787	CASP3, IL1B, ITPR3, COL11A2	0.930143	1	0.998219	100
GOTERM_BP_FAT	GO:0007600~sensory perception	3	0.39267	0.898044	CASP3, ITPR3, COL11A2	0.78287	1	0.999846	100
GOTERM_BP_FAT	GO:0050877~neurological system process	4	0.52356	0.929356	CASP3, IL1B, ITPR3, COL11A2	0.69876	1	0.999961	100
Annotation Cluster 50	Enrichment Score: 0.2645738711404164
Category	Term	Count	%	PValue	Genes	Fold Enrichment	Bonferroni	Benjamini	FDR
GOTERM_CC_FAT	GO:0000267~cell fraction	8	1.04712	0.270105	ACE, CD40LG, FGB, CCR2, ABCC4, HLA-C, HLA-B, ITPR3, CCL5	1.49872	1	0.724699	97.4045
GOTERM_CC_FAT	GO:0005624~membrane fraction	4	0.52356	0.760789	ACE, ABCC4, HLA-C, HLA-B, ITPR3	1.00316	1	0.995933	100
GOTERM_CC_FAT	GO:0005626~insoluble fraction	4	0.52356	0.782495	ACE, ABCC4, HLA-C, HLA-B, ITPR3	0.967289	1	0.996648	100
Annotation Cluster 51	Enrichment Score: 0.13266288428771464
Category	Term	Count	%	PValue	Genes	Fold Enrichment	Bonferroni	Benjamini	FDR
GOTERM_CC_FAT	GO:0012505~endomembrane system	5	0.65445	0.530627	SLC11A1, SMAD3, ABCC4, ITPR3, ABO	1.29724	1	0.950302	99.9845
GOTERM_BP_FAT	GO:0006811~ion transport	4	0.52356	0.701966	MBL2, SLC11A1, ABCC4, ITPR3	1.10091	1	0.991508	100
GOTERM_BP_FAT	GO:0055085~transmembrane transport	3	0.39267	0.749413	SLC11A1, ABCC4, ITPR3	1.11446	1	0.995448	100
GOTERM_CC_FAT	GO:0031090~organelle membrane	5	0.65445	0.789945	SLC11A1, SMAD3, ABCC4, ITPR3, ABO	0.925588	1	0.995932	100
SP_PIR_KEYWORDS	transport	3	0.39267	0.984605	SLC11A1, ABCC4, ITPR3	0.500781	1	0.999997	100
Annotation Cluster 52	Enrichment Score: 0.05924473912395754
Category	Term	Count	%	PValue	Genes	Fold Enrichment	Bonferroni	Benjamini	FDR
GOTERM_CC_FAT	GO:0043233~organelle lumen	8	1.04712	0.798516	CASP3, FGB, VEGFA, SMAD3, ERAP1, ITPR3, ZFHX3, TGFB2	0.891819	1	0.995909	100
GOTERM_CC_FAT	GO:0005654~nucleoplasm	4	0.52356	0.81082	CASP3, SMAD3, ITPR3, ZFHX3	0.920131	1	0.99617	100
GOTERM_CC_FAT	GO:0031974~membrane-enclosed lumen	8	1.04712	0.815296	CASP3, FGB, VEGFA, SMAD3, ERAP1, ITPR3, ZFHX3, TGFB2	0.874521	1	0.995914	100
GOTERM_CC_FAT	GO:0031981~nuclear lumen	4	0.52356	0.977386	CASP3, SMAD3, ITPR3, ZFHX3	0.559693	1	0.999992	100
GOTERM_CC_FAT	GO:0070013~intracellular organelle lumen	5	0.65445	0.979912	CASP3, SMAD3, ERAP1, ITPR3, ZFHX3	0.570233	1	0.999993	100
